# Supplementary material for: Association between grip strength and hand and knee radiographic osteoarthritis in Korean adults: Data from the Dong-gu study
Source: PLoS One. 2017 Nov 30;12(11):e0185343. doi: 10.1371/journal.pone.0185343 (PMC5708816; doi:10.1371/journal.pone.0185343)
Supplement: S1 File — Raw data on patients with osteoarthritis in this study. (XLSX) [file pone.0185343.s001.xlsx]

## Sheet: Sheet1
sex	age	BMI	edu_2	smoking_c	alcohol_c	total_s_knee	OP_knee	JSN_knee	attrition_knee	attrition_knee_2	sclerosis_knee	sclerosis_knee_2	total_s_hand	OP_hand	JSN_hand	sub_cyst_hand	sub_cyst_hand_2	sclerosis_hand	sclerosis_hand_2	erosion_hand	erosion_hand_2	Mal_hand	Mal_hand_2	grip_strength
1	52.5	29.4	1	1	0	13	6	6	0	0	1	1	5	3	2	0	0	0	0	0	0	0	0	53.5
1	53.7	23.4	0	0	1	12	7	5	0	0	0	0	9	5	4	0	0	0	0	0	0	0	0	37.7
1	51.9	22.1	1	0	1	13	6	6	0	0	1	1	9	3	6	0	0	0	0	0	0	0	0	44.2
1	54.7	24	0	1	1	7	5	2	0	0	0	0	10	5	5	0	0	0	0	0	0	0	0	32.6
1	50.9	24.4	0	1	0	12	8	4	0	0	0	0	10	4	6	0	0	0	0	0	0	0	0	42.7
1	51.6	29.6	0	0	1	14	5	8	1	1	0	0	11	6	5	0	0	0	0	0	0	0	0	36.8
1	68.8	32.4	1	0	0	14	8	5	0	0	1	1	15	8	7	0	0	0	0	0	0	0	0	45.1
1	72.3	24.2	1	0	1	8	4	4	0	0	0	0	16	4	10	2	1	0	0	0	0	0	0	33.7
1	71.2	26.4	1	1	0	16	7	9	0	0	0	0	18	6	10	2	1	0	0	0	0	0	0	35.7
1	70.9	24.8	1	1	0	25	13	10	0	0	2	1	18	7	9	2	1	0	0	0	0	0	0	34.3
1	70.3	25.5	1	0	1	13	8	5	0	0	0	0	19	7	9	1	1	2	1	0	0	0	0	31.1
1	69.5	23.4	1	0	0	19	9	8	2	1	0	0	19	7	10	2	1	0	0	0	0	0	0	33.8
1	70.4	22.6	1	1	0	11	5	6	0	0	0	0	21	5	12	4	1	0	0	0	0	0	0	31.2
1	86	22.5	1	0	0	18	6	11	1	1	0	0	40	11	18	4	1	1	1	2	1	4	1	8.4
1	62.3	21.1	1	0	1	5	3	2	0	0	0	0	1	1	0	0	0	0	0	0	0	0	0	38.8
1	52.5	20.7	1	1	1	15	5	8	2	1	0	0	3	3	0	0	0	0	0	0	0	0	0	47
1	64.7	26.1	0	1	0	6	4	2	0	0	0	0	8	3	5	0	0	0	0	0	0	0	0	40.4
1	56.1	25.9	1	1	1	8	4	4	0	0	0	0	8	4	4	0	0	0	0	0	0	0	0	43
1	53.8	24.9	1	0	1	12	8	4	0	0	0	0	8	5	3	0	0	0	0	0	0	0	0	46.5
1	54.2	21.7	0	0	1	13	6	7	0	0	0	0	8	4	4	0	0	0	0	0	0	0	0	33.8
1	59.6	23.5	1	1	1	6	6	0	0	0	0	0	9	5	4	0	0	0	0	0	0	0	0	37
1	61.8	20.4	1	0	1	11	5	6	0	0	0	0	9	4	5	0	0	0	0	0	0	0	0	37.7
1	54.5	20.8	1	0	0	12	7	5	0	0	0	0	9	4	5	0	0	0	0	0	0	0	0	41.6
1	55.1	26.2	1	0	1	13	8	5	0	0	0	0	9	4	5	0	0	0	0	0	0	0	0	51.2
1	54.4	26	0	0	1	13	6	6	0	0	1	1	9	5	4	0	0	0	0	0	0	0	0	41.8
1	52.8	21.9	1	0	1	14	8	4	0	0	2	1	9	5	4	0	0	0	0	0	0	0	0	52.1
1	67.6	25.1	0	0	0	3	3	0	0	0	0	0	10	4	6	0	0	0	0	0	0	0	0	40.4
1	61.6	23.4	0	0	1	10	4	6	0	0	0	0	10	5	5	0	0	0	0	0	0	0	0	42.1
1	66.4	20.1	0	0	1	14	6	8	0	0	0	0	10	6	4	0	0	0	0	0	0	0	0	38.1
1	56.5	21.2	1	0	1	14	7	6	0	0	1	1	10	4	6	0	0	0	0	0	0	0	0	35
1	69.7	19.7	0	0	0	6	4	2	0	0	0	0	11	5	6	0	0	0	0	0	0	0	0	38.9
1	56	28.4	0	0	1	8	4	4	0	0	0	0	11	3	8	0	0	0	0	0	0	0	0	37
1	52.9	26.4	1	0	0	9	5	4	0	0	0	0	11	5	6	0	0	0	0	0	0	0	0	44
1	53.7	25.4	0	1	1	10	6	4	0	0	0	0	11	4	7	0	0	0	0	0	0	0	0	45.4
1	68.7	25.2	1	0	1	10	6	4	0	0	0	0	11	5	6	0	0	0	0	0	0	0	0	35.3
1	56.7	25.6	1	0	1	10	7	3	0	0	0	0	11	5	6	0	0	0	0	0	0	0	0	46.8
1	55.6	22.8	1	0	1	11	5	6	0	0	0	0	11	5	6	0	0	0	0	0	0	0	0	44.7
1	52.3	19.6	1	0	0	13	6	6	0	0	1	1	11	5	6	0	0	0	0	0	0	0	0	43.9
1	60.6	23.4	0	0	0	13	7	6	0	0	0	0	11	5	6	0	0	0	0	0	0	0	0	42.4
1	71.7	22.2	0	0	1	13	5	7	0	0	1	1	11	4	7	0	0	0	0	0	0	0	0	32.7
1	55.9	23.5	1	0	0	14	8	6	0	0	0	0	11	7	4	0	0	0	0	0	0	0	0	43.1
1	51.4	29.1	1	0	1	14	8	6	0	0	0	0	11	6	5	0	0	0	0	0	0	0	0	37.7
1	65.6	22.9	1	0	0	6	4	2	0	0	0	0	12	3	9	0	0	0	0	0	0	0	0	36.8
1	60.1	20.7	0	0	1	9	4	5	0	0	0	0	12	5	7	0	0	0	0	0	0	0	0	35.5
1	68.5	20.3	0	0	1	9	3	6	0	0	0	0	12	6	6	0	0	0	0	0	0	0	0	36.2
1	51.3	22	1	0	1	9	5	4	0	0	0	0	12	5	7	0	0	0	0	0	0	0	0	36.9
1	56.5	25.6	0	1	1	10	6	4	0	0	0	0	12	4	8	0	0	0	0	0	0	0	0	40.3
1	57.6	26.5	0	0	1	10	6	4	0	0	0	0	12	6	6	0	0	0	0	0	0	0	0	33.9
1	58.8	26	1	1	1	11	6	5	0	0	0	0	12	6	6	0	0	0	0	0	0	0	0	42.4
1	56.5	19.5	1	1	1	12	8	4	0	0	0	0	12	6	6	0	0	0	0	0	0	0	0	36.8
1	62	26.2	1	0	1	12	6	6	0	0	0	0	12	8	4	0	0	0	0	0	0	0	0	43.6
1	56.4	28.9	1	0	0	12	6	6	0	0	0	0	12	6	6	0	0	0	0	0	0	0	0	45.5
1	57.1	26.9	1	1	1	13	7	6	0	0	0	0	12	5	7	0	0	0	0	0	0	0	0	33.6
1	61.7	23.1	0	0	0	13	9	4	0	0	0	0	12	7	5	0	0	0	0	0	0	0	0	33.1
1	58.4	25.3	0	0	0	13	7	6	0	0	0	0	12	6	6	0	0	0	0	0	0	0	0	53
1	61.5	23.3	0	0	0	14	9	4	0	0	1	1	12	7	5	0	0	0	0	0	0	0	0	23.4
1	60.8	25.3	0	0	1	15	8	6	0	0	1	1	12	6	6	0	0	0	0	0	0	0	0	33.8
1	53.7	27.5	1	0	1	4	2	2	0	0	0	0	13	6	6	1	1	0	0	0	0	0	0	46.6
1	72.4	20.5	1	0	0	6	4	2	0	0	0	0	13	6	7	0	0	0	0	0	0	0	0	34.2
1	77.1	21.9	1	0	1	8	6	2	0	0	0	0	13	6	7	0	0	0	0	0	0	0	0	36.8
1	61.7	26.6	1	0	1	8	4	4	0	0	0	0	13	7	6	0	0	0	0	0	0	0	0	33.2
1	62.7	21.7	0	0	0	10	7	3	0	0	0	0	13	6	7	0	0	0	0	0	0	0	0	43.5
1	61.9	24.3	1	0	1	11	7	4	0	0	0	0	13	6	7	0	0	0	0	0	0	0	0	42.9
1	59	22.8	1	1	1	11	7	4	0	0	0	0	13	6	7	0	0	0	0	0	0	0	0	36.6
1	56.4	21.5	0	0	1	12	7	5	0	0	0	0	13	7	6	0	0	0	0	0	0	0	0	34.3
1	70.6	21.8	1	0	1	12	6	6	0	0	0	0	13	6	7	0	0	0	0	0	0	0	0	30.8
1	52.4	22.9	1	0	0	13	7	6	0	0	0	0	13	5	8	0	0	0	0	0	0	0	0	36.2
1	53.5	24.9	1	1	1	13	7	6	0	0	0	0	13	4	8	1	1	0	0	0	0	0	0	30.8
1	66	21.4	1	0	1	14	8	6	0	0	0	0	13	6	6	1	1	0	0	0	0	0	0	35.5
1	56.3	22.7	0	1	1	14	8	6	0	0	0	0	13	6	7	0	0	0	0	0	0	0	0	38.4
1	56.8	25.1	0	0	1	17	9	7	0	0	1	1	13	4	9	0	0	0	0	0	0	0	0	47.6
1	69.7	21.3	0	1	1	17	8	8	0	0	1	1	13	8	5	0	0	0	0	0	0	0	0	33.5
1	70.1	24.3	0	0	0	6	4	2	0	0	0	0	14	4	8	1	1	1	1	0	0	0	0	36.4
1	61.6	25.1	1	0	1	8	4	4	0	0	0	0	14	7	6	0	0	1	1	0	0	0	0	34.1
1	63.5	27.5	0	0	1	8	6	2	0	0	0	0	14	4	10	0	0	0	0	0	0	0	0	47
1	53.5	20.8	0	1	1	10	6	4	0	0	0	0	14	7	7	0	0	0	0	0	0	0	0	29.9
1	52.4	21.5	1	0	1	10	4	6	0	0	0	0	14	6	8	0	0	0	0	0	0	0	0	33.4
1	55.8	24.5	0	0	0	11	5	6	0	0	0	0	14	8	6	0	0	0	0	0	0	0	0	42
1	52.8	30.4	0	0	1	11	6	4	0	0	1	1	14	8	6	0	0	0	0	0	0	0	0	53.6
1	61.5	19.8	0	0	0	11	5	6	0	0	0	0	14	7	7	0	0	0	0	0	0	0	0	40.3
1	60	24.6	0	0	1	11	7	4	0	0	0	0	14	7	6	1	1	0	0	0	0	0	0	38.1
1	59.4	19.8	0	0	0	12	6	6	0	0	0	0	14	7	7	0	0	0	0	0	0	0	0	34.1
1	61	20.7	1	0	0	12	6	6	0	0	0	0	14	8	6	0	0	0	0	0	0	0	0	39.9
1	54.8	24.4	0	0	1	12	6	5	0	0	1	1	14	8	6	0	0	0	0	0	0	0	0	42.2
1	63.1	22.6	1	1	1	12	8	4	0	0	0	0	14	6	8	0	0	0	0	0	0	0	0	37.2
1	59.8	26.1	1	0	1	12	6	6	0	0	0	0	14	7	7	0	0	0	0	0	0	0	0	38.1
1	72.2	16	1	0	0	13	5	8	0	0	0	0	14	5	7	2	1	0	0	0	0	0	0	26.6
1	64.2	21.5	0	0	1	13	7	6	0	0	0	0	14	6	7	1	1	0	0	0	0	0	0	32.7
1	68.5	23.2	1	0	1	13	7	6	0	0	0	0	14	3	9	0	0	0	0	0	0	2	1	27
1	63.7	24.6	1	0	1	13	8	5	0	0	0	0	14	8	6	0	0	0	0	0	0	0	0	37
1	62	21	0	1	0	14	7	6	0	0	1	1	14	6	8	0	0	0	0	0	0	0	0	31.4
1	54.6	24.5	1	0	1	14	9	5	0	0	0	0	14	6	8	0	0	0	0	0	0	0	0	42.8
1	67.8	24.9	1	0	1	14	6	6	0	0	2	1	14	6	8	0	0	0	0	0	0	0	0	44.7
1	57.9	23.5	0	0	1	14	8	6	0	0	0	0	14	9	5	0	0	0	0	0	0	0	0	41.8
1	68.6	22.3	0	1	1	15	8	7	0	0	0	0	14	7	7	0	0	0	0	0	0	0	0	34.7
1	50.7	20.7	0	1	1	16	9	6	0	0	1	1	14	5	9	0	0	0	0	0	0	0	0	39.6
1	69.6	18.9	0	0	0	16	8	8	0	0	0	0	14	6	7	1	1	0	0	0	0	0	0	29.5
1	66.3	17	1	1	1	16	9	7	0	0	0	0	14	7	7	0	0	0	0	0	0	0	0	34.1
1	61.5	21.2	1	0	1	18	11	7	0	0	0	0	14	8	6	0	0	0	0	0	0	0	0	38.9
1	67.5	29	1	1	1	2	2	0	0	0	0	0	15	6	9	0	0	0	0	0	0	0	0	32.2
1	56.6	26.7	0	0	1	6	2	4	0	0	0	0	15	8	4	0	0	3	1	0	0	0	0	44.3
1	53.5	21.5	0	1	1	9	5	4	0	0	0	0	15	7	8	0	0	0	0	0	0	0	0	45.5
1	58.2	24	0	0	1	9	5	4	0	0	0	0	15	6	8	1	1	0	0	0	0	0	0	34.9
1	54.4	24.8	1	0	1	10	6	4	0	0	0	0	15	7	7	0	0	1	1	0	0	0	0	42.2
1	63.3	20.1	1	0	0	11	5	4	0	0	2	1	15	5	10	0	0	0	0	0	0	0	0	33.9
1	56.2	21.9	0	0	1	11	6	5	0	0	0	0	15	6	9	0	0	0	0	0	0	0	0	33.1
1	66.3	27.8	0	0	1	11	9	2	0	0	0	0	15	7	8	0	0	0	0	0	0	0	0	37.8
1	54.2	21.4	0	1	1	11	5	6	0	0	0	0	15	8	7	0	0	0	0	0	0	0	0	40.1
1	65.6	20.3	0	0	1	12	6	6	0	0	0	0	15	10	3	0	0	2	1	0	0	0	0	49.2
1	56.9	17.7	1	1	1	12	6	6	0	0	0	0	15	6	8	0	0	1	1	0	0	0	0	35
1	58.8	24.9	1	0	0	12	6	6	0	0	0	0	15	7	8	0	0	0	0	0	0	0	0	44.6
1	69.5	22.5	1	0	1	13	6	7	0	0	0	0	15	7	8	0	0	0	0	0	0	0	0	35
1	61.7	25.9	1	0	1	15	8	7	0	0	0	0	15	6	9	0	0	0	0	0	0	0	0	41.1
1	55.1	18.9	0	1	1	19	12	6	1	1	0	0	15	5	6	4	1	0	0	0	0	0	0	27.5
1	70.8	19.2	1	0	1	21	12	6	0	0	3	1	15	4	8	3	1	0	0	0	0	0	0	41.2
1	61.5	19.3	1	0	1	2	2	0	0	0	0	0	16	9	3	0	0	2	1	0	0	2	1	22.9
1	56.2	24.5	0	1	1	5	5	0	0	0	0	0	16	10	4	0	0	2	1	0	0	0	0	30.4
1	69.6	22.1	1	0	1	8	4	4	0	0	0	0	16	6	9	1	1	0	0	0	0	0	0	28.9
1	60.5	26.8	0	0	1	8	4	4	0	0	0	0	16	6	8	2	1	0	0	0	0	0	0	34.6
1	67.1	23.8	1	0	1	8	6	2	0	0	0	0	16	6	8	2	1	0	0	0	0	0	0	43.8
1	67.4	22.8	1	0	1	10	6	4	0	0	0	0	16	7	8	1	1	0	0	0	0	0	0	33.6
1	57.8	25.8	1	0	1	11	6	5	0	0	0	0	16	6	10	0	0	0	0	0	0	0	0	39.2
1	60.9	24.3	1	1	1	11	5	6	0	0	0	0	16	8	8	0	0	0	0	0	0	0	0	41.5
1	55.1	19.3	0	1	1	12	6	6	0	0	0	0	16	9	6	1	1	0	0	0	0	0	0	34.3
1	69.7	25.1	1	0	1	12	7	5	0	0	0	0	16	6	9	1	1	0	0	0	0	0	0	43.2
1	62.6	24.4	1	0	1	14	8	6	0	0	0	0	16	6	9	1	1	0	0	0	0	0	0	33.4
1	65.9	20.7	0	0	1	16	8	7	0	0	1	1	16	6	10	0	0	0	0	0	0	0	0	30.4
1	72.9	23.2	1	0	1	16	8	7	0	0	1	1	16	6	10	0	0	0	0	0	0	0	0	30.2
1	65.5	20.5	0	1	0	19	9	8	0	0	2	1	16	8	8	0	0	0	0	0	0	0	0	25.3
1	64.2	26.9	1	0	1	6	4	2	0	0	0	0	17	7	7	3	1	0	0	0	0	0	0	39.7
1	71.4	27.4	0	0	1	8	5	3	0	0	0	0	17	9	7	0	0	1	1	0	0	0	0	39.7
1	50.6	18.9	1	0	0	10	6	4	0	0	0	0	17	9	7	1	1	0	0	0	0	0	0	34.3
1	61.6	24.3	1	0	0	10	6	3	0	0	1	1	17	8	7	0	0	2	1	0	0	0	0	36.4
1	66.6	23.4	1	0	1	10	4	6	0	0	0	0	17	8	7	2	1	0	0	0	0	0	0	36.8
1	75.6	16.8	0	0	0	13	6	7	0	0	0	0	17	7	7	3	1	0	0	0	0	0	0	25.9
1	59.4	23.2	0	0	0	13	6	6	0	0	1	1	17	9	8	0	0	0	0	0	0	0	0	31.4
1	58.8	23.7	0	0	1	13	7	6	0	0	0	0	17	8	8	0	0	0	0	1	1	0	0	37.4
1	79.8	25.4	0	0	0	13	7	6	0	0	0	0	17	6	10	1	1	0	0	0	0	0	0	28.9
1	68.7	21.6	1	0	1	14	7	7	0	0	0	0	17	6	8	3	1	0	0	0	0	0	0	27.8
1	65.3	25	0	1	0	15	8	6	1	1	0	0	17	9	8	0	0	0	0	0	0	0	0	42.1
1	70	27.7	0	0	1	16	8	6	0	0	2	1	17	10	5	0	0	2	1	0	0	0	0	29.2
1	74.6	22.2	1	0	0	16	7	8	1	1	0	0	17	6	9	2	1	0	0	0	0	0	0	31.2
1	82.2	21.1	0	0	0	17	10	7	0	0	0	0	17	4	11	2	1	0	0	0	0	0	0	33.6
1	67	28	0	0	0	35	18	12	2	1	3	1	17	8	5	0	0	2	1	1	1	1	1	33.1
1	66.6	22.5	1	0	1	2	2	0	0	0	0	0	18	9	7	0	0	2	1	0	0	0	0	38.5
1	51.7	20.8	1	1	1	6	6	0	0	0	0	0	18	4	12	2	1	0	0	0	0	0	0	42.4
1	68.3	19.2	1	0	0	14	6	8	0	0	0	0	18	5	11	2	1	0	0	0	0	0	0	21.6
1	69.2	20.1	0	0	0	14	7	6	0	0	1	1	18	9	7	0	0	2	1	0	0	0	0	28.4
1	68.3	18.5	0	0	1	14	6	5	1	1	2	1	18	11	6	1	1	0	0	0	0	0	0	31.1
1	68.9	23.2	0	0	1	15	8	7	0	0	0	0	18	9	8	0	0	1	1	0	0	0	0	23.7
1	73.7	19.3	0	0	0	17	8	8	1	1	0	0	18	8	9	1	1	0	0	0	0	0	0	33.8
1	70.5	22.6	1	0	1	17	11	4	0	0	2	1	18	12	5	0	0	1	1	0	0	0	0	30.1
1	82.3	23.1	0	1	1	12	7	5	0	0	0	0	19	9	9	1	1	0	0	0	0	0	0	24.2
1	58	22.4	0	0	1	12	6	6	0	0	0	0	19	9	7	0	0	1	1	1	1	1	1	36.2
1	64.1	22.4	1	0	1	14	5	8	1	1	0	0	19	4	13	2	1	0	0	0	0	0	0	37
1	61.3	22.7	1	0	0	14	7	7	0	0	0	0	19	7	10	2	1	0	0	0	0	0	0	33.1
1	68.1	21.6	0	0	1	15	8	7	0	0	0	0	19	9	7	2	1	1	1	0	0	0	0	38.4
1	61.6	21.4	1	0	1	6	2	4	0	0	0	0	20	9	8	0	0	3	1	0	0	0	0	39.9
1	73.6	25.7	1	0	1	8	6	2	0	0	0	0	20	8	9	0	0	1	1	2	1	0	0	38.1
1	51.2	22.9	0	0	0	12	6	6	0	0	0	0	20	10	8	0	0	2	1	0	0	0	0	41.9
1	68	23.2	0	0	1	16	7	7	0	0	2	1	20	10	8	0	0	2	1	0	0	0	0	36.1
1	75.5	21.6	1	0	1	19	9	9	0	0	1	1	20	10	8	0	0	2	1	0	0	0	0	33.4
1	66.2	23.8	0	0	1	22	13	8	0	0	1	1	20	7	11	2	1	0	0	0	0	0	0	35.4
1	60.3	20.6	1	0	1	24	12	10	1	1	1	1	20	7	12	1	1	0	0	0	0	0	0	44.7
1	65.4	25.7	0	0	0	24	10	8	2	1	4	1	20	7	11	2	1	0	0	0	0	0	0	37.8
1	61.5	21.3	0	0	1	28	16	10	0	0	2	1	20	8	12	0	0	0	0	0	0	0	0	35.5
1	60.4	20.7	1	1	1	2	2	0	0	0	0	0	21	11	8	0	0	1	1	0	0	1	1	39.6
1	69.5	24.6	1	0	0	12	6	6	0	0	0	0	21	10	10	1	1	0	0	0	0	0	0	31.4
1	75.2	25	1	0	1	14	7	7	0	0	0	0	21	7	11	1	1	1	1	1	1	0	0	33.4
1	70.6	23.9	0	0	0	16	9	7	0	0	0	0	21	8	10	1	1	2	1	0	0	0	0	36.2
1	56.4	22.3	1	0	1	16	9	6	0	0	1	1	21	6	13	2	1	0	0	0	0	0	0	32.2
1	65.8	22	1	0	0	16	8	7	0	0	1	1	21	8	11	2	1	0	0	0	0	0	0	14.3
1	82.3	23.2	1	0	1	21	12	7	0	0	2	1	21	11	10	0	0	0	0	0	0	0	0	33.9
1	59.9	25.9	1	0	1	5	4	1	0	0	0	0	22	8	12	2	1	0	0	0	0	0	0	42
1	63.8	23.6	0	0	0	10	4	6	0	0	0	0	22	9	10	3	1	0	0	0	0	0	0	24.8
1	71.7	21	1	0	1	13	9	4	0	0	0	0	22	9	10	1	1	2	1	0	0	0	0	38.2
1	73.2	29.8	1	1	1	17	9	8	0	0	0	0	22	10	10	0	0	2	1	0	0	0	0	29.2
1	69	24.6	1	0	1	19	9	8	0	0	2	1	22	9	10	1	1	2	1	0	0	0	0	36.8
1	73.1	17.8	0	0	1	23	10	9	2	1	2	1	22	7	12	3	1	0	0	0	0	0	0	26.6
1	58.6	21.7	0	0	0	14	8	5	0	0	1	1	23	11	8	2	1	2	1	0	0	0	0	36.4
1	85.9	20	0	0	0	14	8	6	0	0	0	0	23	5	16	2	1	0	0	0	0	0	0	26.6
1	75.5	23.8	1	0	1	14	5	7	0	0	2	1	23	7	12	3	1	0	0	1	1	0	0	27.7
1	68.6	23.6	1	0	0	19	9	7	2	1	1	1	23	11	9	1	1	2	1	0	0	0	0	43.1
1	67	17	0	0	0	12	4	8	0	0	0	0	24	5	15	4	1	0	0	0	0	0	0	20.3
1	81.1	25.2	0	0	0	18	9	9	0	0	0	0	25	9	12	3	1	1	1	0	0	0	0	29.5
1	79.1	21.9	1	0	1	25	13	10	0	0	2	1	29	9	15	3	1	2	1	0	0	0	0	27.3
1	75.3	26.2	0	0	1	27	14	10	1	1	2	1	30	12	8	4	1	2	1	2	1	2	1	31.9
1	82.8	16.7	1	0	0	11	4	4	2	1	1	1	31	7	16	2	1	0	0	6	1	0	0	24.3
1	84.1	18.2	0	0	1	20	8	8	2	1	2	1	31	10	10	1	1	0	0	10	1	0	0	34.1
1	73.8	20.1	0	0	0	13	5	8	0	0	0	0	32	10	12	2	1	2	1	4	1	2	1	7.9
1	66.9	22.7	1	0	0	14	8	6	0	0	0	0	32	10	12	1	1	2	1	6	1	1	1	42.7
1	60.1	18.8	0	0	0	20	11	7	0	0	2	1	34	10	13	2	1	2	1	5	1	2	1	39.2
1	67.9	28.1	1	0	0	25	15	8	1	1	1	1	35	12	16	2	1	3	1	2	1	0	0	46.5
1	68	20.5	0	1	1	17	8	8	1	1	0	0	44	12	16	4	1	2	1	6	1	4	1	27.9
1	56.8	26.4	0	0	1	10	6	4	0	0	0	0	7	3	4	0	0	0	0	0	0	0	0	43.8
1	68.4	21.1	0	0	0	14	7	7	0	0	0	0	7	4	3	0	0	0	0	0	0	0	0	28
1	52.2	21.1	0	0	1	13	6	7	0	0	0	0	9	4	5	0	0	0	0	0	0	0	0	44.3
1	73.6	19.6	1	0	1	15	6	8	0	0	1	1	9	6	3	0	0	0	0	0	0	0	0	31.5
1	57.2	23.1	0	0	1	4	2	2	0	0	0	0	10	5	5	0	0	0	0	0	0	0	0	42.6
1	65.5	24.4	0	0	0	13	7	6	0	0	0	0	10	3	5	0	0	2	1	0	0	0	0	36.5
1	50.3	22.5	0	1	1	13	7	6	0	0	0	0	10	6	4	0	0	0	0	0	0	0	0	43.6
1	62.2	24.2	0	0	1	3	3	0	0	0	0	0	11	4	7	0	0	0	0	0	0	0	0	39.9
1	63.3	24.4	0	1	1	6	4	2	0	0	0	0	11	5	5	0	0	1	1	0	0	0	0	42.2
1	51.2	27.8	1	0	1	6	3	2	0	0	1	1	11	7	4	0	0	0	0	0	0	0	0	37.3
1	66.9	23.9	1	0	0	8	4	4	0	0	0	0	11	2	9	0	0	0	0	0	0	0	0	39.6
1	54.5	27.2	0	0	0	13	7	6	0	0	0	0	11	4	7	0	0	0	0	0	0	0	0	33
1	55.7	22.1	1	1	1	15	7	8	0	0	0	0	11	4	6	1	1	0	0	0	0	0	0	46.1
1	55.9	24.1	0	0	0	17	8	8	1	1	0	0	11	6	5	0	0	0	0	0	0	0	0	32.8
1	65.9	21.9	1	1	1	3	2	1	0	0	0	0	12	5	7	0	0	0	0	0	0	0	0	40.4
1	55.8	26.5	1	0	1	6	4	2	0	0	0	0	12	5	7	0	0	0	0	0	0	0	0	34.5
1	57.2	22.4	1	0	1	8	4	4	0	0	0	0	12	6	6	0	0	0	0	0	0	0	0	50
1	67.7	23.9	1	0	0	8	4	4	0	0	0	0	12	6	6	0	0	0	0	0	0	0	0	35.8
1	70.5	25.3	1	0	1	8	6	2	0	0	0	0	12	5	7	0	0	0	0	0	0	0	0	38.1
1	53.8	25.2	1	0	1	9	5	4	0	0	0	0	12	5	7	0	0	0	0	0	0	0	0	36.4
1	68.8	19.8	1	0	1	11	5	6	0	0	0	0	12	6	6	0	0	0	0	0	0	0	0	38.1
1	61.1	25	0	0	1	11	5	6	0	0	0	0	12	7	5	0	0	0	0	0	0	0	0	42.3
1	55.2	24.9	0	0	1	12	6	6	0	0	0	0	12	6	6	0	0	0	0	0	0	0	0	39.9
1	60.3	20.5	1	0	1	13	7	6	0	0	0	0	12	5	7	0	0	0	0	0	0	0	0	30.8
1	60.3	24.1	0	1	1	15	8	6	0	0	1	1	12	6	6	0	0	0	0	0	0	0	0	35.5
1	56	22	0	0	1	15	8	7	0	0	0	0	12	5	7	0	0	0	0	0	0	0	0	31.1
1	55.4	25.9	0	0	1	16	9	7	0	0	0	0	12	7	5	0	0	0	0	0	0	0	0	39.7
1	64.5	24.7	1	0	0	7	3	4	0	0	0	0	13	5	8	0	0	0	0	0	0	0	0	34.7
1	67.1	28.2	1	1	1	7	5	2	0	0	0	0	13	5	8	0	0	0	0	0	0	0	0	37.2
1	55.6	22.4	1	0	1	8	5	3	0	0	0	0	13	7	4	0	0	2	1	0	0	0	0	40.4
1	65	26.7	0	0	1	9	6	3	0	0	0	0	13	5	8	0	0	0	0	0	0	0	0	25.2
1	60.2	24.6	0	0	1	11	6	5	0	0	0	0	13	6	7	0	0	0	0	0	0	0	0	45.8
1	73.2	23.5	0	0	0	11	6	5	0	0	0	0	13	5	8	0	0	0	0	0	0	0	0	39.3
1	68.5	21.4	1	0	0	12	5	7	0	0	0	0	13	7	6	0	0	0	0	0	0	0	0	36.9
1	59.5	20.8	0	0	1	12	6	6	0	0	0	0	13	8	5	0	0	0	0	0	0	0	0	30.4
1	54.9	24.8	1	0	1	12	6	6	0	0	0	0	13	6	7	0	0	0	0	0	0	0	0	42.8
1	60.9	25.8	0	0	1	12	7	5	0	0	0	0	13	7	6	0	0	0	0	0	0	0	0	34.6
1	58	24.2	0	0	1	12	6	6	0	0	0	0	13	7	6	0	0	0	0	0	0	0	0	41.1
1	69.3	24	0	0	1	12	6	5	0	0	1	1	13	6	7	0	0	0	0	0	0	0	0	35.4
1	70.8	24.1	1	0	0	14	7	7	0	0	0	0	13	7	6	0	0	0	0	0	0	0	0	31.4
1	63.6	22.8	1	0	0	15	8	6	0	0	1	1	13	6	6	1	1	0	0	0	0	0	0	37.4
1	75.1	24	1	1	0	4	3	1	0	0	0	0	14	6	7	1	1	0	0	0	0	0	0	36.6
1	56.7	23.5	1	0	0	8	4	4	0	0	0	0	14	6	8	0	0	0	0	0	0	0	0	39.2
1	69.4	26.3	0	0	1	10	6	3	0	0	1	1	14	7	7	0	0	0	0	0	0	0	0	34.7
1	67	27.4	1	0	1	11	7	4	0	0	0	0	14	7	6	0	0	1	1	0	0	0	0	19
1	52.5	24	1	0	1	12	7	5	0	0	0	0	14	7	7	0	0	0	0	0	0	0	0	49.5
1	59.9	27.2	1	0	1	12	7	5	0	0	0	0	14	6	8	0	0	0	0	0	0	0	0	41.4
1	51.7	26.3	0	0	1	13	7	6	0	0	0	0	14	7	7	0	0	0	0	0	0	0	0	39.3
1	60.3	24.1	0	0	1	13	8	5	0	0	0	0	14	6	7	1	1	0	0	0	0	0	0	42.3
1	58.6	28.1	1	1	1	13	7	6	0	0	0	0	14	7	6	1	1	0	0	0	0	0	0	39.1
1	52.7	23.7	0	1	1	14	6	8	0	0	0	0	14	6	6	2	1	0	0	0	0	0	0	39.6
1	64.1	21	1	0	1	15	8	6	0	0	1	1	14	6	8	0	0	0	0	0	0	0	0	33.4
1	74.5	22.8	0	1	1	16	8	8	0	0	0	0	14	6	8	0	0	0	0	0	0	0	0	29.6
1	71.3	25.3	0	0	0	16	8	8	0	0	0	0	14	5	8	0	0	1	1	0	0	0	0	36.9
1	69.4	25.7	1	1	0	17	9	8	0	0	0	0	14	7	7	0	0	0	0	0	0	0	0	41.5
1	61.6	21.8	0	0	1	8	6	2	0	0	0	0	15	6	9	0	0	0	0	0	0	0	0	39.9
1	71	22.8	1	1	0	11	6	5	0	0	0	0	15	7	8	0	0	0	0	0	0	0	0	33
1	70.4	22.2	0	0	1	12	6	6	0	0	0	0	15	7	8	0	0	0	0	0	0	0	0	24
1	54.7	24.4	0	0	0	16	9	6	0	0	1	1	15	6	9	0	0	0	0	0	0	0	0	38
1	71.6	21	1	1	1	18	9	8	0	0	1	1	15	6	8	1	1	0	0	0	0	0	0	36.9
1	56.5	21.5	0	1	1	5	3	2	0	0	0	0	16	11	2	0	0	3	1	0	0	0	0	40.9
1	63.2	25.7	0	0	1	8	4	4	0	0	0	0	16	6	10	0	0	0	0	0	0	0	0	42.6
1	63.7	24.7	1	0	1	8	4	4	0	0	0	0	16	4	12	0	0	0	0	0	0	0	0	43.9
1	56.4	22.9	1	0	0	10	6	2	0	0	2	1	16	7	9	0	0	0	0	0	0	0	0	40
1	69.1	23	0	0	1	10	6	4	0	0	0	0	16	2	12	2	1	0	0	0	0	0	0	36.4
1	61.5	25.1	0	0	1	11	5	6	0	0	0	0	16	7	8	1	1	0	0	0	0	0	0	32.6
1	50.6	25.4	0	0	1	13	7	6	0	0	0	0	16	8	8	0	0	0	0	0	0	0	0	30.1
1	76.1	19.4	1	0	0	15	6	9	0	0	0	0	16	7	9	0	0	0	0	0	0	0	0	41.2
1	68.7	23	0	0	1	15	7	8	0	0	0	0	16	6	10	0	0	0	0	0	0	0	0	28.9
1	67.5	18.9	0	0	0	15	8	6	0	0	1	1	16	7	8	1	1	0	0	0	0	0	0	36.6
1	51.6	35.5	1	0	1	16	9	7	0	0	0	0	16	7	9	0	0	0	0	0	0	0	0	38.2
1	72.8	22.8	0	0	0	20	12	8	0	0	0	0	16	8	8	0	0	0	0	0	0	0	0	28.6
1	76.3	22.5	1	0	1	32	20	9	1	1	2	1	16	10	4	1	1	0	0	1	1	0	0	25.9
1	72.3	21.7	1	0	1	8	4	4	0	0	0	0	17	8	6	2	1	1	1	0	0	0	0	33
1	65.3	24.5	1	0	0	9	5	4	0	0	0	0	17	8	9	0	0	0	0	0	0	0	0	41.5
1	79.5	30.4	1	0	0	11	7	4	0	0	0	0	17	9	8	0	0	0	0	0	0	0	0	32.7
1	58.6	22	1	1	1	12	6	6	0	0	0	0	17	6	9	2	1	0	0	0	0	0	0	34.1
1	67.1	26.1	0	0	1	12	8	4	0	0	0	0	17	7	10	0	0	0	0	0	0	0	0	36.2
1	70.5	22.9	0	0	1	12	7	4	0	0	1	1	17	8	7	1	1	1	1	0	0	0	0	40.4
1	75.9	24.7	1	0	1	16	10	6	0	0	0	0	17	8	9	0	0	0	0	0	0	0	0	33.2
1	73.2	23.2	0	0	0	16	7	8	0	0	1	1	17	5	11	1	1	0	0	0	0	0	0	39.6
1	59.2	24.9	1	0	0	18	10	8	0	0	0	0	17	8	9	0	0	0	0	0	0	0	0	39.6
1	67.2	19.2	1	0	1	7	6	1	0	0	0	0	18	6	8	0	0	0	0	4	1	0	0	35.7
1	83.3	20.9	1	0	0	8	6	2	0	0	0	0	18	9	8	0	0	1	1	0	0	0	0	31.9
1	58.3	23.9	1	0	1	10	6	4	0	0	0	0	18	10	6	0	0	2	1	0	0	0	0	45.8
1	55.1	24.7	1	1	1	17	10	6	0	0	1	1	18	9	7	0	0	2	1	0	0	0	0	41.2
1	65.1	20.1	0	0	1	18	10	7	0	0	1	1	18	10	5	1	1	2	1	0	0	0	0	38.5
1	63.8	22.9	1	0	1	18	10	6	0	0	2	1	18	7	9	1	1	1	1	0	0	0	0	35.3
1	76.6	18.7	0	0	0	20	8	9	2	1	1	1	18	5	11	2	1	0	0	0	0	0	0	25.3
1	57	21.7	0	0	1	24	13	8	1	1	2	1	18	7	10	1	1	0	0	0	0	0	0	41.8
1	64.6	20.5	0	0	0	5	5	0	0	0	0	0	19	7	11	1	1	0	0	0	0	0	0	38
1	69.9	19.6	0	0	1	11	5	6	0	0	0	0	19	10	7	0	0	2	1	0	0	0	0	29.6
1	79.4	20.5	1	0	0	6	2	4	0	0	0	0	20	7	11	2	1	0	0	0	0	0	0	30.7
1	67.5	25.4	0	0	1	19	10	8	0	0	1	1	20	9	9	1	1	1	1	0	0	0	0	31.1
1	70.5	27	1	0	1	20	10	8	0	0	2	1	20	7	12	1	1	0	0	0	0	0	0	29.2
1	69.4	25.6	0	0	1	10	4	6	0	0	0	0	22	12	6	1	1	1	1	1	1	1	1	36.1
1	63.9	21.5	0	0	1	10	6	4	0	0	0	0	22	10	7	2	1	0	0	0	0	3	1	31.4
1	62.4	26.6	0	0	1	20	10	8	0	0	2	1	22	9	10	0	0	3	1	0	0	0	0	34.5
1	79.5	23.3	0	1	0	28	14	11	1	1	2	1	25	8	15	2	1	0	0	0	0	0	0	21.8
1	70.6	18.9	0	1	1	16	8	8	0	0	0	0	29	11	12	0	0	2	1	2	1	2	1	30
1	67.5	23.6	0	0	1	19	9	8	0	0	2	1	29	9	12	2	1	2	1	3	1	1	1	34.6
1	66.6	28.8	1	0	1	23	10	10	1	1	2	1	32	9	17	4	1	2	1	0	0	0	0	43.8
1	72.3	24.9	0	1	0	18	10	8	0	0	0	0	34	12	14	2	1	4	1	2	1	0	0	26.7
1	68	21.4	1	0	1	9	8	0	0	0	1	1	4	4	0	0	0	0	0	0	0	0	0	44.2
1	55.5	27.7	1	1	1	9	5	4	0	0	0	0	4	3	1	0	0	0	0	0	0	0	0	46.6
1	55.2	24	1	0	0	8	6	2	0	0	0	0	6	4	2	0	0	0	0	0	0	0	0	43.5
1	61.1	28.5	0	0	1	6	5	1	0	0	0	0	7	4	3	0	0	0	0	0	0	0	0	49.3
1	58.1	23.4	0	1	1	6	4	2	0	0	0	0	9	4	5	0	0	0	0	0	0	0	0	43.9
1	71.8	22.9	1	0	1	13	7	6	0	0	0	0	9	5	4	0	0	0	0	0	0	0	0	32.6
1	58.7	24.7	1	0	0	10	8	2	0	0	0	0	10	5	5	0	0	0	0	0	0	0	0	42.8
1	54.7	25.5	0	0	1	11	6	5	0	0	0	0	10	7	3	0	0	0	0	0	0	0	0	41.6
1	68.1	27.3	0	0	1	15	7	8	0	0	0	0	10	5	5	0	0	0	0	0	0	0	0	35.3
1	66	22.2	1	0	1	6	4	2	0	0	0	0	11	8	2	0	0	1	1	0	0	0	0	40.8
1	63.2	23.3	1	0	1	7	5	2	0	0	0	0	11	5	6	0	0	0	0	0	0	0	0	35.4
1	63	23.4	0	0	0	11	6	5	0	0	0	0	11	7	4	0	0	0	0	0	0	0	0	45.4
1	62.6	26.6	1	0	1	11	5	6	0	0	0	0	11	5	6	0	0	0	0	0	0	0	0	38.8
1	64.4	26.6	0	0	1	13	7	4	0	0	2	1	11	6	5	0	0	0	0	0	0	0	0	44.6
1	57.3	22.9	1	0	1	24	13	9	1	1	1	1	11	4	7	0	0	0	0	0	0	0	0	30.9
1	57.4	25.8	1	0	0	9	5	4	0	0	0	0	12	5	7	0	0	0	0	0	0	0	0	51.5
1	63.8	24.2	1	0	1	10	6	4	0	0	0	0	12	7	3	0	0	2	1	0	0	0	0	43.8
1	54.3	24.2	0	1	1	10	7	3	0	0	0	0	12	7	5	0	0	0	0	0	0	0	0	35.1
1	62.9	21.2	0	0	1	10	4	6	0	0	0	0	12	8	3	0	0	1	1	0	0	0	0	36.6
1	57.1	20.4	1	1	0	11	7	4	0	0	0	0	12	6	6	0	0	0	0	0	0	0	0	35
1	60.6	23.7	0	0	0	12	6	6	0	0	0	0	12	6	6	0	0	0	0	0	0	0	0	28.9
1	61.7	27	0	0	1	14	7	6	1	1	0	0	12	6	6	0	0	0	0	0	0	0	0	32.8
1	65.6	20.1	1	0	1	16	4	10	2	1	0	0	12	5	6	1	1	0	0	0	0	0	0	36.8
1	55.3	23.8	0	1	1	8	4	4	0	0	0	0	13	7	6	0	0	0	0	0	0	0	0	37.4
1	51.8	22.4	1	0	1	9	5	4	0	0	0	0	13	5	8	0	0	0	0	0	0	0	0	35.9
1	59.1	31.5	1	0	1	11	7	4	0	0	0	0	13	6	7	0	0	0	0	0	0	0	0	44.1
1	67.6	23.9	1	1	1	12	6	6	0	0	0	0	13	7	6	0	0	0	0	0	0	0	0	29.7
1	71.8	22	1	0	0	12	6	5	0	0	1	1	13	6	7	0	0	0	0	0	0	0	0	35.8
1	60	24.8	1	0	1	13	8	5	0	0	0	0	13	6	7	0	0	0	0	0	0	0	0	37.2
1	66.1	24.2	0	0	1	13	5	8	0	0	0	0	13	6	7	0	0	0	0	0	0	0	0	35.9
1	69.2	24.1	0	0	0	14	8	4	1	1	1	1	13	6	7	0	0	0	0	0	0	0	0	28.6
1	64.6	23.5	1	0	0	17	9	6	0	0	2	1	13	5	8	0	0	0	0	0	0	0	0	32.6
1	70.1	23.2	0	1	0	19	10	7	0	0	2	1	13	4	9	0	0	0	0	0	0	0	0	25.8
1	61.6	23.1	1	1	1	23	19	4	0	0	0	0	13	6	7	0	0	0	0	0	0	0	0	42.7
1	55.1	25	0	0	1	8	6	2	0	0	0	0	14	6	8	0	0	0	0	0	0	0	0	38.8
1	64.3	26.3	1	0	0	9	5	4	0	0	0	0	14	6	8	0	0	0	0	0	0	0	0	37.4
1	57.9	21.4	0	0	1	10	5	3	0	0	2	1	14	4	10	0	0	0	0	0	0	0	0	38.8
1	65.4	22.2	1	1	1	11	5	5	0	0	1	1	14	6	8	0	0	0	0	0	0	0	0	40.5
1	64.5	24.9	1	0	1	12	6	6	0	0	0	0	14	8	6	0	0	0	0	0	0	0	0	30.7
1	57.1	21.4	1	0	0	12	5	6	0	0	1	1	14	7	7	0	0	0	0	0	0	0	0	35
1	70.4	23.2	1	0	0	13	5	7	0	0	1	1	14	6	8	0	0	0	0	0	0	0	0	41.4
1	58.5	20.5	0	1	1	16	9	6	0	0	1	1	14	7	7	0	0	0	0	0	0	0	0	48.8
1	57.1	20	0	0	1	8	4	4	0	0	0	0	15	5	8	2	1	0	0	0	0	0	0	33.1
1	68.5	23.6	1	0	1	11	6	5	0	0	0	0	15	7	8	0	0	0	0	0	0	0	0	34.9
1	60.1	21.3	0	1	1	12	6	6	0	0	0	0	15	8	7	0	0	0	0	0	0	0	0	35.1
1	52.2	27.3	1	0	1	13	7	6	0	0	0	0	15	8	7	0	0	0	0	0	0	0	0	51.5
1	54.2	24.8	0	0	1	13	7	6	0	0	0	0	15	6	7	2	1	0	0	0	0	0	0	35.7
1	71.2	30	0	0	1	14	8	6	0	0	0	0	15	4	9	2	1	0	0	0	0	0	0	35.3
1	54.7	24.6	1	0	0	15	9	6	0	0	0	0	15	7	6	0	0	2	1	0	0	0	0	34.6
1	73.5	22.9	1	0	0	15	7	7	0	0	1	1	15	7	7	1	1	0	0	0	0	0	0	33.2
1	60.1	29.4	0	0	1	15	10	4	0	0	1	1	15	7	8	0	0	0	0	0	0	0	0	33.9
1	70.7	26	0	0	0	17	7	8	1	1	1	1	15	7	8	0	0	0	0	0	0	0	0	41.6
1	68.7	26.5	0	0	1	6	6	0	0	0	0	0	16	6	8	0	0	0	0	1	1	1	1	35.4
1	64.9	27.6	0	0	1	11	6	5	0	0	0	0	16	7	9	0	0	0	0	0	0	0	0	34.1
1	64	25	1	0	0	12	6	6	0	0	0	0	16	6	9	1	1	0	0	0	0	0	0	33.8
1	66.3	22.9	1	0	1	12	6	4	2	1	0	0	16	7	7	2	1	0	0	0	0	0	0	31.2
1	64.3	24.2	0	1	1	14	7	7	0	0	0	0	16	6	9	1	1	0	0	0	0	0	0	37.8
1	51.7	25.3	1	0	0	14	7	7	0	0	0	0	16	7	8	0	0	1	1	0	0	0	0	35.1
1	74.4	20.9	1	0	0	14	8	6	0	0	0	0	16	5	10	1	1	0	0	0	0	0	0	29.9
1	77.6	24.9	0	0	0	15	9	6	0	0	0	0	16	6	9	1	1	0	0	0	0	0	0	17.1
1	60.2	21.1	1	0	0	21	11	8	1	1	1	1	16	9	6	0	0	1	1	0	0	0	0	39.1
1	62.8	22.4	1	0	1	21	12	7	0	0	2	1	16	7	8	1	1	0	0	0	0	0	0	31.6
1	67.8	26.3	0	0	1	21	12	7	0	0	2	1	16	6	9	1	1	0	0	0	0	0	0	33.2
1	55.4	26.8	1	1	1	12	7	5	0	0	0	0	17	5	11	1	1	0	0	0	0	0	0	24.1
1	69.9	28.1	0	1	0	14	6	8	0	0	0	0	17	6	10	1	1	0	0	0	0	0	0	23.7
1	66.5	20.8	0	1	1	16	7	8	0	0	1	1	17	7	9	1	1	0	0	0	0	0	0	37.6
1	73.5	21.6	1	0	1	16	8	8	0	0	0	0	17	10	7	0	0	0	0	0	0	0	0	37.4
1	66	26.5	0	0	1	18	11	6	0	0	1	1	17	8	7	2	1	0	0	0	0	0	0	35.7
1	57.3	25.1	1	0	1	20	10	8	0	0	2	1	17	5	11	1	1	0	0	0	0	0	0	38.1
1	75.2	27.7	1	0	1	10	4	6	0	0	0	0	18	8	6	0	0	2	1	1	1	1	1	34.2
1	58.8	23.5	1	0	1	11	6	5	0	0	0	0	18	5	10	2	1	0	0	1	1	0	0	44.5
1	55.2	27.5	0	1	1	11	7	3	0	0	1	1	18	11	5	0	0	0	0	0	0	2	1	40.7
1	59.9	22.7	1	1	1	8	5	3	0	0	0	0	19	5	12	2	1	0	0	0	0	0	0	39.7
1	72.8	23.3	1	1	0	14	7	7	0	0	0	0	19	8	8	3	1	0	0	0	0	0	0	36.6
1	68.1	27.6	0	1	1	14	7	7	0	0	0	0	19	8	9	1	1	0	0	1	1	0	0	29.3
1	69.2	22.8	1	0	1	23	12	8	1	1	2	1	19	8	8	1	1	1	1	1	1	0	0	35.7
1	68.1	26.1	0	0	0	8	6	0	0	0	2	1	20	12	6	0	0	2	1	0	0	0	0	34.5
1	64.1	26	0	0	1	9	4	5	0	0	0	0	20	10	8	0	0	2	1	0	0	0	0	38.8
1	66.7	25.2	1	0	1	12	8	4	0	0	0	0	20	9	10	0	0	1	1	0	0	0	0	34.1
1	67	24.5	1	1	1	16	6	6	2	1	2	1	20	5	13	2	1	0	0	0	0	0	0	34.2
1	66.6	28.5	0	1	1	17	8	8	1	1	0	0	20	8	10	1	1	0	0	1	1	0	0	33.1
1	64	22.7	0	1	1	18	9	8	0	0	1	1	20	8	10	2	1	0	0	0	0	0	0	34.8
1	80.3	20.4	1	0	1	21	11	8	0	0	2	1	20	8	11	1	1	0	0	0	0	0	0	28.9
1	73.1	24.8	0	0	0	18	9	8	1	1	0	0	21	10	8	0	0	0	0	2	1	1	1	36.6
1	69.6	24.2	0	0	0	18	9	8	0	0	1	1	24	7	15	2	1	0	0	0	0	0	0	32.8
1	73.2	24.4	1	0	0	30	15	12	2	1	1	1	24	11	9	2	1	2	1	0	0	0	0	34.1
1	80	20.6	0	0	0	19	9	9	1	1	0	0	26	7	15	4	1	0	0	0	0	0	0	24.9
1	75.5	24.4	1	0	1	24	10	8	2	1	4	1	28	9	10	0	0	0	0	8	1	1	1	34.2
1	84.6	27.2	1	0	1	40	22	12	2	1	4	1	29	9	16	2	1	2	1	0	0	0	0	28.8
1	74.4	21.3	0	0	1	34	18	12	2	1	2	1	34	6	18	4	1	0	0	5	1	1	1	37.2
1	59.7	23.3	0	0	1	14	6	6	0	0	2	1	6	4	2	0	0	0	0	0	0	0	0	40
1	55.3	22.8	0	1	1	10	8	2	0	0	0	0	10	6	4	0	0	0	0	0	0	0	0	33.5
1	54.8	24.5	1	1	1	2	2	0	0	0	0	0	11	6	5	0	0	0	0	0	0	0	0	48
1	53.4	26.5	0	1	0	13	7	6	0	0	0	0	11	5	6	0	0	0	0	0	0	0	0	44.9
1	50.9	29	1	1	1	4	2	2	0	0	0	0	12	4	8	0	0	0	0	0	0	0	0	49.1
1	53.4	24.5	0	1	1	5	2	3	0	0	0	0	12	7	5	0	0	0	0	0	0	0	0	40.1
1	61.7	29.1	0	0	1	7	5	2	0	0	0	0	12	6	6	0	0	0	0	0	0	0	0	37.7
1	64.6	23.9	0	1	0	10	6	4	0	0	0	0	12	6	6	0	0	0	0	0	0	0	0	28.5
1	51.1	22.2	1	0	0	11	6	4	0	0	1	1	12	5	7	0	0	0	0	0	0	0	0	37.3
1	51.5	21.4	0	0	1	12	6	6	0	0	0	0	12	7	5	0	0	0	0	0	0	0	0	43.4
1	59.4	21.7	0	1	1	5	2	3	0	0	0	0	13	8	3	0	0	2	1	0	0	0	0	48.5
1	51	27.5	1	0	0	9	4	5	0	0	0	0	13	4	9	0	0	0	0	0	0	0	0	48.4
1	72	29.3	0	0	1	10	6	4	0	0	0	0	13	5	8	0	0	0	0	0	0	0	0	35.3
1	56.8	27.6	0	0	1	11	6	5	0	0	0	0	13	6	7	0	0	0	0	0	0	0	0	46.2
1	56.8	21.8	0	1	1	12	6	6	0	0	0	0	13	7	5	0	0	1	1	0	0	0	0	34.2
1	72.3	26.8	1	0	1	12	7	5	0	0	0	0	13	5	7	1	1	0	0	0	0	0	0	40.3
1	61.8	20.4	0	0	1	13	7	6	0	0	0	0	13	6	7	0	0	0	0	0	0	0	0	37.3
1	74.9	21.5	0	0	1	14	8	6	0	0	0	0	13	5	8	0	0	0	0	0	0	0	0	28.1
1	71.1	26.4	0	1	1	15	8	7	0	0	0	0	13	7	6	0	0	0	0	0	0	0	0	37.3
1	63.9	24.3	1	0	1	15	8	7	0	0	0	0	13	6	7	0	0	0	0	0	0	0	0	44.6
1	73.5	24.6	1	0	0	7	3	4	0	0	0	0	14	7	7	0	0	0	0	0	0	0	0	37.6
1	53.6	25.7	1	0	0	7	3	4	0	0	0	0	14	7	7	0	0	0	0	0	0	0	0	33.5
1	62.3	22.8	1	0	1	9	4	5	0	0	0	0	14	5	8	1	1	0	0	0	0	0	0	29
1	64.4	26.5	1	0	1	9	4	5	0	0	0	0	14	7	6	1	1	0	0	0	0	0	0	20.4
1	65.9	25.1	1	0	1	10	4	6	0	0	0	0	14	6	8	0	0	0	0	0	0	0	0	36.8
1	58.5	26.5	1	0	1	10	6	4	0	0	0	0	14	8	5	0	0	1	1	0	0	0	0	38.4
1	72.6	27	0	0	0	12	6	6	0	0	0	0	14	8	6	0	0	0	0	0	0	0	0	21.4
1	64.5	23.2	1	0	1	13	6	7	0	0	0	0	14	7	7	0	0	0	0	0	0	0	0	35.7
1	63.2	30.6	1	0	0	13	7	6	0	0	0	0	14	7	7	0	0	0	0	0	0	0	0	46.9
1	62	24.2	0	0	1	13	6	5	0	0	2	1	14	6	8	0	0	0	0	0	0	0	0	30.8
1	67.1	25.5	0	0	0	15	7	8	0	0	0	0	14	5	9	0	0	0	0	0	0	0	0	36.4
1	73.5	19.1	1	0	0	18	8	8	1	1	1	1	14	7	7	0	0	0	0	0	0	0	0	27.9
1	88.2	22	1	1	1	21	10	8	2	1	1	1	14	5	9	0	0	0	0	0	0	0	0	28.8
1	53	25.7	1	1	1	10	7	3	0	0	0	0	15	7	8	0	0	0	0	0	0	0	0	35.8
1	64.2	26.1	0	1	1	10	4	6	0	0	0	0	15	8	7	0	0	0	0	0	0	0	0	40.4
1	75.1	25.5	0	1	1	13	7	6	0	0	0	0	15	6	9	0	0	0	0	0	0	0	0	34.2
1	64	25.9	1	0	1	14	7	6	0	0	1	1	15	8	7	0	0	0	0	0	0	0	0	40.4
1	58	21.8	0	0	1	14	9	4	0	0	1	1	15	8	7	0	0	0	0	0	0	0	0	44.4
1	60	24.1	1	1	1	18	10	6	0	0	2	1	15	6	9	0	0	0	0	0	0	0	0	35.4
1	59.5	27.7	1	0	1	18	9	7	0	0	2	1	15	7	8	0	0	0	0	0	0	0	0	37.8
1	62.7	22.5	1	0	1	6	3	3	0	0	0	0	16	6	9	1	1	0	0	0	0	0	0	38.6
1	60	22.4	0	1	0	11	5	6	0	0	0	0	16	8	6	2	1	0	0	0	0	0	0	36.6
1	68.1	25.7	0	0	0	12	7	5	0	0	0	0	16	9	7	0	0	0	0	0	0	0	0	41.4
1	70.6	19.9	0	1	0	12	6	6	0	0	0	0	16	8	5	0	0	2	1	1	1	0	0	31.2
1	67.1	24.3	1	0	1	13	7	6	0	0	0	0	16	6	8	2	1	0	0	0	0	0	0	36.2
1	77.1	25.4	0	0	0	14	6	8	0	0	0	0	16	7	8	1	1	0	0	0	0	0	0	33.6
1	59.3	22.2	0	1	1	16	4	11	1	1	0	0	16	9	6	0	0	1	1	0	0	0	0	32.7
1	65.4	25.8	0	0	1	16	11	4	0	0	1	1	16	9	5	0	0	2	1	0	0	0	0	42.3
1	73.8	23.4	1	0	1	23	11	8	2	1	2	1	16	8	7	0	0	1	1	0	0	0	0	37.7
1	56.4	29.2	1	0	1	26	14	8	2	1	2	1	16	6	8	2	1	0	0	0	0	0	0	43.2
1	59.4	22.5	1	0	0	7	5	2	0	0	0	0	17	4	11	2	1	0	0	0	0	0	0	37.7
1	69.6	22.7	0	1	0	8	6	2	0	0	0	0	17	5	12	0	0	0	0	0	0	0	0	30.1
1	70.6	24.9	1	0	1	16	8	8	0	0	0	0	17	9	7	1	1	0	0	0	0	0	0	35.8
1	67.3	22.1	0	1	1	19	9	8	0	0	2	1	17	6	10	1	1	0	0	0	0	0	0	27.7
1	67.8	25	0	1	1	7	5	2	0	0	0	0	18	9	6	0	0	2	1	1	1	0	0	32.8
1	56.7	22	1	0	0	15	7	6	0	0	2	1	18	8	9	0	0	1	1	0	0	0	0	38
1	69.5	21.1	0	0	1	18	10	6	0	0	2	1	19	6	12	1	1	0	0	0	0	0	0	36.5
1	76.5	19.3	0	1	1	10	6	4	0	0	0	0	20	5	13	2	1	0	0	0	0	0	0	30.4
1	77.8	26.7	0	0	1	11	7	4	0	0	0	0	20	7	10	1	1	2	1	0	0	0	0	22.9
1	67.3	23.7	1	0	1	8	4	4	0	0	0	0	21	6	13	2	1	0	0	0	0	0	0	38.8
1	70.5	23.1	0	0	1	11	6	5	0	0	0	0	21	7	10	0	0	0	0	0	0	4	1	35
1	59.6	22.4	0	0	1	18	10	6	0	0	2	1	21	10	8	0	0	3	1	0	0	0	0	44.2
1	77.1	22.6	0	1	0	11	5	6	0	0	0	0	22	10	11	1	1	0	0	0	0	0	0	27.1
1	84.6	23	0	0	0	26	10	12	2	1	2	1	22	8	10	2	1	2	1	0	0	0	0	28.1
1	70.6	24.4	0	0	1	26	14	10	0	0	2	1	23	6	14	3	1	0	0	0	0	0	0	36.4
1	68.2	24.5	0	0	1	5	3	2	0	0	0	0	24	14	6	2	1	2	1	0	0	0	0	39.5
1	75.5	26.1	1	0	0	15	8	6	0	0	1	1	24	7	16	1	1	0	0	0	0	0	0	34.7
1	82.9	21	0	1	0	22	10	9	2	1	1	1	24	9	13	0	0	0	0	0	0	2	1	24.1
1	78.9	18.9	0	0	0	27	16	8	1	1	2	1	24	8	12	2	1	0	0	0	0	2	1	37.3
1	74.6	23.6	0	0	1	27	14	10	1	1	2	1	25	10	12	1	1	2	1	0	0	0	0	34.3
1	81.5	23.1	0	0	0	15	7	8	0	0	0	0	26	7	14	4	1	1	1	0	0	0	0	30
1	72.6	24.5	1	0	1	24	13	9	1	1	1	1	32	12	10	1	1	4	1	3	1	2	1	40.1
1	73.1	26.1	1	0	1	8	4	4	0	0	0	0	5	2	3	0	0	0	0	0	0	0	0	46
1	52.4	25.4	1	0	1	10	6	4	0	0	0	0	7	4	3	0	0	0	0	0	0	0	0	33.1
1	68.6	23.1	1	0	1	11	6	5	0	0	0	0	7	2	5	0	0	0	0	0	0	0	0	37.8
1	51.1	24.7	0	1	1	0	0	0	0	0	0	0	9	7	2	0	0	0	0	0	0	0	0	44.2
1	52.4	22.9	0	1	1	5	3	2	0	0	0	0	10	9	1	0	0	0	0	0	0	0	0	41.6
1	62.7	24.1	1	0	0	10	5	5	0	0	0	0	10	5	5	0	0	0	0	0	0	0	0	41.5
1	62.8	24.1	1	1	1	15	8	5	0	0	2	1	10	4	6	0	0	0	0	0	0	0	0	38.2
1	69.7	19.8	0	1	1	9	5	4	0	0	0	0	11	3	8	0	0	0	0	0	0	0	0	29.4
1	64	24.7	0	1	1	12	6	6	0	0	0	0	11	6	5	0	0	0	0	0	0	0	0	47.8
1	68.3	23.5	1	1	1	15	10	4	0	0	1	1	11	5	6	0	0	0	0	0	0	0	0	34.7
1	56.5	24.4	1	0	1	6	2	4	0	0	0	0	12	5	7	0	0	0	0	0	0	0	0	39.9
1	54.3	24.3	1	1	1	9	3	6	0	0	0	0	12	6	6	0	0	0	0	0	0	0	0	43.1
1	51.8	24.5	0	0	1	13	5	8	0	0	0	0	12	6	6	0	0	0	0	0	0	0	0	35.5
1	71.9	23.8	1	1	1	8	6	2	0	0	0	0	13	7	4	2	1	0	0	0	0	0	0	35.4
1	59.8	23.8	0	0	1	8	4	4	0	0	0	0	13	6	7	0	0	0	0	0	0	0	0	40
1	58.9	24.2	1	0	1	12	6	6	0	0	0	0	13	7	6	0	0	0	0	0	0	0	0	42.4
1	60.4	24.9	1	0	1	12	8	4	0	0	0	0	13	6	7	0	0	0	0	0	0	0	0	37.8
1	66.7	24.8	0	0	0	13	7	5	1	1	0	0	13	4	7	2	1	0	0	0	0	0	0	38.2
1	72.4	22.9	0	1	1	14	7	7	0	0	0	0	13	4	8	1	1	0	0	0	0	0	0	35.5
1	54.3	27.4	0	0	0	7	5	2	0	0	0	0	14	6	6	0	0	2	1	0	0	0	0	42.4
1	54.8	22.5	1	1	1	10	6	4	0	0	0	0	14	6	8	0	0	0	0	0	0	0	0	33
1	63.3	18.9	1	1	1	11	6	4	0	0	1	1	14	4	10	0	0	0	0	0	0	0	0	31.5
1	62.7	25.9	0	1	0	14	8	6	0	0	0	0	14	8	6	0	0	0	0	0	0	0	0	36.9
1	65.2	21.1	1	0	0	14	7	6	1	1	0	0	14	4	10	0	0	0	0	0	0	0	0	31.1
1	63.9	24.3	1	1	0	6	4	2	0	0	0	0	15	5	9	1	1	0	0	0	0	0	0	33.8
1	71.9	26.1	1	0	0	7	4	3	0	0	0	0	15	7	8	0	0	0	0	0	0	0	0	37.7
1	65.7	20.9	0	0	0	9	4	5	0	0	0	0	15	9	5	0	0	1	1	0	0	0	0	39.7
1	62	23.3	1	1	1	11	7	4	0	0	0	0	15	7	8	0	0	0	0	0	0	0	0	30
1	73.4	21.7	0	0	1	13	7	6	0	0	0	0	15	5	10	0	0	0	0	0	0	0	0	40.4
1	51.3	21.8	0	0	1	14	7	7	0	0	0	0	15	6	9	0	0	0	0	0	0	0	0	38.8
1	71.4	26	1	0	1	24	12	9	1	1	2	1	15	8	6	1	1	0	0	0	0	0	0	38.2
1	68.3	24.1	0	0	1	6	4	2	0	0	0	0	16	9	5	0	0	2	1	0	0	0	0	30.3
1	65.1	24	1	1	0	8	4	2	0	0	2	1	16	7	9	0	0	0	0	0	0	0	0	39.6
1	64.2	26.4	0	1	1	13	7	6	0	0	0	0	16	6	9	1	1	0	0	0	0	0	0	32.7
1	74.5	25.3	1	0	1	13	6	6	0	0	1	1	16	10	6	0	0	0	0	0	0	0	0	41.2
1	56.7	22.4	1	0	1	16	8	8	0	0	0	0	16	7	9	0	0	0	0	0	0	0	0	37.6
1	51.1	23.9	0	0	1	19	10	6	0	0	3	1	16	6	10	0	0	0	0	0	0	0	0	39.7
1	69.2	22.1	0	1	0	21	12	8	0	0	1	1	16	7	9	0	0	0	0	0	0	0	0	34.7
1	79.5	18.6	0	0	0	23	10	10	1	1	2	1	16	5	7	4	1	0	0	0	0	0	0	21.4
1	72.5	23.7	0	0	1	10	4	6	0	0	0	0	17	6	10	1	1	0	0	0	0	0	0	34.9
1	68.3	26.4	1	0	1	11	4	4	2	1	1	1	17	7	6	3	1	0	0	0	0	1	1	43.8
1	64	26.3	1	0	1	14	8	6	0	0	0	0	17	8	9	0	0	0	0	0	0	0	0	38.8
1	72.3	24	0	0	1	17	7	8	0	0	2	1	17	7	10	0	0	0	0	0	0	0	0	35.5
1	70	21.4	0	0	0	5	3	2	0	0	0	0	18	9	7	1	1	1	1	0	0	0	0	31.6
1	59.3	24.5	0	0	1	7	4	3	0	0	0	0	18	10	5	0	0	3	1	0	0	0	0	38.9
1	60.1	26.8	1	0	0	19	11	6	0	0	2	1	18	7	10	1	1	0	0	0	0	0	0	32.6
1	59.4	24.2	1	0	1	8	4	4	0	0	0	0	19	10	9	0	0	0	0	0	0	0	0	42.7
1	72.1	24.9	0	0	1	10	8	2	0	0	0	0	19	4	13	2	1	0	0	0	0	0	0	23.2
1	63.5	24.7	1	1	1	14	6	7	0	0	1	1	19	6	11	2	1	0	0	0	0	0	0	34.3
1	77	29	1	0	0	14	7	7	0	0	0	0	20	10	8	0	0	1	1	0	0	1	1	35.2
1	71.5	26.6	0	0	1	15	7	8	0	0	0	0	20	10	8	0	0	2	1	0	0	0	0	37
1	54.8	21.1	0	0	0	12	6	6	0	0	0	0	21	9	10	0	0	2	1	0	0	0	0	35.9
1	67.3	25.8	0	1	0	17	9	8	0	0	0	0	21	9	10	0	0	2	1	0	0	0	0	34.3
1	72.4	25.1	1	0	0	19	9	8	0	0	2	1	21	4	14	2	1	0	0	1	1	0	0	43
1	61.5	31.1	1	1	0	12	5	7	0	0	0	0	23	7	12	3	1	1	1	0	0	0	0	27.5
1	71.9	22.4	0	1	0	15	7	8	0	0	0	0	24	9	12	3	1	0	0	0	0	0	0	32.3
1	69.8	21.5	0	1	1	30	16	12	2	1	0	0	24	7	13	2	1	0	0	2	1	0	0	31.2
1	74.5	24.5	0	0	1	15	7	7	0	0	1	1	27	11	8	0	0	2	1	4	1	2	1	31.4
1	65.3	25.8	1	0	1	10	7	3	0	0	0	0	8	4	4	0	0	0	0	0	0	0	0	38.5
1	53.9	25.7	0	1	1	17	9	6	0	0	2	1	8	5	3	0	0	0	0	0	0	0	0	42.3
1	57.1	26.9	1	1	1	10	7	3	0	0	0	0	9	8	1	0	0	0	0	0	0	0	0	42.9
1	50.9	19.7	0	1	0	15	9	6	0	0	0	0	10	5	5	0	0	0	0	0	0	0	0	46.9
1	66.2	29.3	0	0	0	4	2	2	0	0	0	0	11	3	8	0	0	0	0	0	0	0	0	38.4
1	60.4	19.6	1	1	1	8	6	2	0	0	0	0	11	4	7	0	0	0	0	0	0	0	0	34.6
1	54.5	26.4	1	0	1	10	6	4	0	0	0	0	12	5	7	0	0	0	0	0	0	0	0	47
1	52.1	29.5	1	1	0	7	4	3	0	0	0	0	13	6	7	0	0	0	0	0	0	0	0	43.3
1	53.2	25.5	0	0	1	11	5	6	0	0	0	0	13	6	7	0	0	0	0	0	0	0	0	40.8
1	50.8	27.3	1	1	1	11	6	4	0	0	1	1	13	7	6	0	0	0	0	0	0	0	0	43.1
1	61.2	24.1	0	0	1	11	5	6	0	0	0	0	13	5	8	0	0	0	0	0	0	0	0	43.5
1	56	21.6	1	0	1	12	6	6	0	0	0	0	13	7	6	0	0	0	0	0	0	0	0	35.8
1	69.6	24.4	1	0	1	16	7	8	0	0	1	1	13	5	8	0	0	0	0	0	0	0	0	21.1
1	84.1	20.3	0	0	1	22	8	10	2	1	2	1	13	6	7	0	0	0	0	0	0	0	0	21.2
1	75.7	26.1	0	0	1	7	3	4	0	0	0	0	14	5	9	0	0	0	0	0	0	0	0	37.4
1	59.6	22.5	0	1	1	8	4	4	0	0	0	0	14	7	6	0	0	1	1	0	0	0	0	31.1
1	69	19.1	0	1	0	9	4	5	0	0	0	0	14	5	7	2	1	0	0	0	0	0	0	31.4
1	56.8	22.7	0	0	1	14	7	7	0	0	0	0	14	6	8	0	0	0	0	0	0	0	0	36.9
1	70.2	25.7	1	1	0	17	8	9	0	0	0	0	14	6	8	0	0	0	0	0	0	0	0	28.1
1	73.8	20.1	1	0	1	18	9	8	0	0	1	1	14	5	8	1	1	0	0	0	0	0	0	33.8
1	62.6	26.2	1	1	1	8	4	4	0	0	0	0	15	8	5	0	0	2	1	0	0	0	0	45.8
1	66.3	21.7	1	0	0	10	6	4	0	0	0	0	15	4	10	1	1	0	0	0	0	0	0	31.8
1	70.9	24	1	0	0	12	5	7	0	0	0	0	15	6	9	0	0	0	0	0	0	0	0	34.7
1	77.7	23.2	0	0	0	13	5	8	0	0	0	0	15	5	8	2	1	0	0	0	0	0	0	17.4
1	78.2	24.9	1	0	0	14	6	8	0	0	0	0	15	9	4	0	0	2	1	0	0	0	0	35.3
1	71.5	24.1	0	0	1	16	8	8	0	0	0	0	15	8	6	1	1	0	0	0	0	0	0	30
1	72.3	23.7	1	0	0	19	9	8	0	0	2	1	15	7	7	0	0	1	1	0	0	0	0	39.7
1	68.3	28.7	0	0	1	7	5	2	0	0	0	0	16	6	8	2	1	0	0	0	0	0	0	41.8
1	71.4	21.3	0	0	0	12	6	6	0	0	0	0	16	8	8	0	0	0	0	0	0	0	0	31.6
1	74.8	23	1	1	0	13	7	6	0	0	0	0	16	5	10	1	1	0	0	0	0	0	0	28.9
1	62.5	28.4	0	0	1	7	5	2	0	0	0	0	17	7	8	2	1	0	0	0	0	0	0	31.4
1	71.9	24.5	1	0	1	15	7	6	1	1	1	1	17	10	5	0	0	2	1	0	0	0	0	36.7
1	76.4	22.8	0	1	1	15	7	8	0	0	0	0	18	8	9	1	1	0	0	0	0	0	0	30.4
1	77.4	25.1	1	0	0	25	12	10	2	1	1	1	18	7	9	2	1	0	0	0	0	0	0	21.4
1	65	23.9	0	0	1	39	21	12	2	1	4	1	18	8	10	0	0	0	0	0	0	0	0	24.7
1	72.3	18.8	0	0	1	14	6	7	0	0	1	1	19	8	9	2	1	0	0	0	0	0	0	26.7
1	69.5	20.7	1	0	1	15	7	7	0	0	1	1	19	8	9	2	1	0	0	0	0	0	0	35.1
1	73	21.6	0	1	1	21	10	8	1	1	2	1	19	8	9	2	1	0	0	0	0	0	0	32.8
1	65	28.6	0	0	1	26	14	9	1	1	2	1	19	7	9	2	1	1	1	0	0	0	0	44.6
1	67	25.2	1	0	0	8	4	3	0	0	1	1	20	9	10	0	0	1	1	0	0	0	0	30.4
1	67.6	27.7	1	0	1	13	5	8	0	0	0	0	21	6	11	0	0	0	0	3	1	1	1	35.5
1	75	21.2	0	0	0	21	11	6	2	1	2	1	21	12	6	1	1	2	1	0	0	0	0	38.1
1	61.2	25.1	1	0	1	22	12	8	0	0	2	1	21	8	10	1	1	2	1	0	0	0	0	32.4
1	52.9	25	1	0	1	23	11	10	1	1	1	1	23	6	13	4	1	0	0	0	0	0	0	25.8
1	69.6	17.5	1	1	1	19	9	8	0	0	2	1	24	8	12	3	1	0	0	1	1	0	0	27.5
1	72.4	24.6	0	0	0	20	9	8	1	1	2	1	25	6	15	4	1	0	0	0	0	0	0	33.4
1	81.7	21.7	0	0	0	26	16	8	1	1	1	1	25	5	16	2	1	0	0	2	1	0	0	32.8
1	67.5	22.7	1	0	1	12	6	6	0	0	0	0	26	8	11	4	1	0	0	3	1	0	0	32.6
1	67.2	22.6	0	1	1	8	4	4	0	0	0	0	27	13	9	0	0	4	1	1	1	0	0	36.1
1	79.1	26.5	0	0	1	26	14	10	0	0	2	1	27	11	11	1	1	3	1	1	1	0	0	26.8
1	72.2	24.1	1	0	1	16	7	8	0	0	1	1	30	9	12	3	1	3	1	3	1	0	0	32.8
1	56.2	27.8	1	0	0	5	3	2	0	0	0	0	8	6	2	0	0	0	0	0	0	0	0	41.1
1	58.6	23.4	0	1	1	7	5	2	0	0	0	0	9	3	5	1	1	0	0	0	0	0	0	36.2
1	50.6	27.9	0	0	1	11	6	5	0	0	0	0	9	5	4	0	0	0	0	0	0	0	0	41.2
1	73.8	27.3	0	0	1	6	3	2	0	0	1	1	10	6	4	0	0	0	0	0	0	0	0	34.2
1	51	23.9	0	0	1	13	8	4	0	0	1	1	10	4	4	0	0	2	1	0	0	0	0	30.1
1	56.6	31.4	1	1	0	11	6	5	0	0	0	0	11	4	7	0	0	0	0	0	0	0	0	42.6
1	57.5	22.4	0	0	1	8	4	4	0	0	0	0	12	8	4	0	0	0	0	0	0	0	0	35.6
1	64.1	26.3	1	1	1	11	6	5	0	0	0	0	12	5	7	0	0	0	0	0	0	0	0	42.3
1	71.6	27.2	1	0	0	16	8	7	0	0	1	1	12	6	6	0	0	0	0	0	0	0	0	42.7
1	60	24.2	0	1	1	7	3	4	0	0	0	0	13	5	7	1	1	0	0	0	0	0	0	38.4
1	54.4	23.9	0	1	1	14	9	5	0	0	0	0	13	6	7	0	0	0	0	0	0	0	0	30.7
1	55	27.7	0	0	1	18	9	8	0	0	1	1	13	8	5	0	0	0	0	0	0	0	0	38.5
1	65.2	21.4	1	0	0	9	4	5	0	0	0	0	14	6	8	0	0	0	0	0	0	0	0	20.8
1	61.8	26.6	0	1	0	10	6	4	0	0	0	0	14	6	8	0	0	0	0	0	0	0	0	40.4
1	62.6	24.8	1	0	0	11	6	5	0	0	0	0	14	6	8	0	0	0	0	0	0	0	0	39.5
1	63.1	22.7	0	0	1	11	5	6	0	0	0	0	14	7	6	1	1	0	0	0	0	0	0	29.9
1	62.2	21.9	0	0	1	6	4	2	0	0	0	0	15	7	7	1	1	0	0	0	0	0	0	38.4
1	65.9	21.8	0	0	1	10	4	6	0	0	0	0	15	6	8	0	0	1	1	0	0	0	0	43.6
1	55.8	23.2	1	0	1	16	9	7	0	0	0	0	15	6	8	1	1	0	0	0	0	0	0	36.1
1	69.5	27.1	1	0	0	20	10	8	2	1	0	0	15	8	7	0	0	0	0	0	0	0	0	42.2
1	68.8	21.4	1	1	1	13	6	7	0	0	0	0	16	8	8	0	0	0	0	0	0	0	0	37.2
1	72	21.2	1	0	1	15	6	8	0	0	1	1	16	7	9	0	0	0	0	0	0	0	0	28.8
1	55	23.7	0	1	1	10	6	4	0	0	0	0	17	7	6	2	1	2	1	0	0	0	0	31.2
1	64.1	22.7	0	0	1	18	10	7	0	0	1	1	17	8	7	0	0	2	1	0	0	0	0	30.5
1	62.5	22.9	0	0	1	17	9	7	0	0	1	1	18	8	9	1	1	0	0	0	0	0	0	36.4
1	67	24.7	0	0	0	18	10	6	0	0	2	1	18	10	6	0	0	2	1	0	0	0	0	34.9
1	73	20.7	1	0	1	7	5	2	0	0	0	0	19	7	10	2	1	0	0	0	0	0	0	33.6
1	70.2	22.3	0	1	0	14	6	8	0	0	0	0	19	7	9	2	1	1	1	0	0	0	0	22.2
1	60.3	27	0	0	1	15	7	6	0	0	2	1	19	10	6	0	0	3	1	0	0	0	0	42.4
1	71.8	25.7	0	0	1	25	13	10	1	1	1	1	19	10	9	0	0	0	0	0	0	0	0	30.8
1	60.9	23.2	0	1	1	29	15	10	2	1	2	1	19	10	5	0	0	4	1	0	0	0	0	34.2
1	75.3	20.4	1	0	1	10	6	4	0	0	0	0	20	5	12	3	1	0	0	0	0	0	0	30.7
1	61	23.2	1	0	1	16	6	8	1	1	1	1	20	9	8	1	1	1	1	1	1	0	0	39.2
1	72.6	22.5	1	0	1	22	12	8	0	0	2	1	20	8	10	2	1	0	0	0	0	0	0	37.8
1	63.7	25.6	1	0	1	24	13	10	1	1	0	0	20	8	11	1	1	0	0	0	0	0	0	20.5
1	69.5	24.4	0	0	0	20	11	9	0	0	0	0	22	9	9	2	1	2	1	0	0	0	0	25
1	73.8	23.8	1	0	1	27	14	10	1	1	2	1	22	8	10	2	1	2	1	0	0	0	0	31.8
1	68.8	26.4	0	0	1	16	7	8	0	0	1	1	23	9	9	0	0	2	1	2	1	1	1	41.5
1	61.7	27.5	0	0	1	20	11	6	0	0	3	1	23	10	10	0	0	3	1	0	0	0	0	31.6
1	77.6	23.2	0	0	1	26	13	10	1	1	2	1	23	8	12	1	1	2	1	0	0	0	0	26
1	72.2	23.7	1	1	1	17	8	9	0	0	0	0	26	9	13	2	1	2	1	0	0	0	0	35.7
1	59.4	20.5	1	0	0	12	6	6	0	0	0	0	9	4	5	0	0	0	0	0	0	0	0	25.2
1	55.3	21.9	1	0	0	13	7	6	0	0	0	0	9	4	5	0	0	0	0	0	0	0	0	24.7
1	64.9	24	1	0	0	9	6	3	0	0	0	0	10	6	4	0	0	0	0	0	0	0	0	36.9
1	60.7	25.5	0	0	1	11	7	4	0	0	0	0	10	4	6	0	0	0	0	0	0	0	0	40.3
1	65.7	24.7	0	1	1	10	4	6	0	0	0	0	11	6	4	0	0	1	1	0	0	0	0	34.5
1	58.4	21.5	0	1	1	14	8	6	0	0	0	0	11	5	6	0	0	0	0	0	0	0	0	43.9
1	59.8	27.2	1	0	1	8	5	3	0	0	0	0	12	7	4	0	0	1	1	0	0	0	0	44.2
1	71.2	26	1	0	1	14	10	4	0	0	0	0	12	3	8	0	0	0	0	0	0	1	1	44.9
1	69.4	21.7	1	0	1	15	6	6	0	0	3	1	12	5	7	0	0	0	0	0	0	0	0	31.2
1	56.3	21.7	0	1	1	10	6	4	0	0	0	0	13	6	7	0	0	0	0	0	0	0	0	41.1
1	53.7	25.7	1	0	1	13	8	5	0	0	0	0	13	5	8	0	0	0	0	0	0	0	0	27
1	63.5	22	0	0	1	17	8	8	0	0	1	1	13	6	7	0	0	0	0	0	0	0	0	34.7
1	54.9	25.1	0	0	0	14	6	8	0	0	0	0	14	6	8	0	0	0	0	0	0	0	0	36.5
1	63.9	22.8	1	0	1	11	6	5	0	0	0	0	15	7	8	0	0	0	0	0	0	0	0	39.6
1	82.7	26	1	0	1	12	6	6	0	0	0	0	15	8	7	0	0	0	0	0	0	0	0	29.7
1	57.7	29.3	1	0	1	16	9	7	0	0	0	0	15	7	7	1	1	0	0	0	0	0	0	43.1
1	71.2	19.5	1	0	1	20	9	9	0	0	2	1	16	8	5	1	1	2	1	0	0	0	0	38.6
1	62.3	32.8	0	0	1	25	14	10	1	1	0	0	16	6	8	2	1	0	0	0	0	0	0	39.5
1	64.2	26.1	1	0	1	4	4	0	0	0	0	0	18	9	6	1	1	2	1	0	0	0	0	35.7
1	58.2	22.7	0	1	1	13	7	6	0	0	0	0	18	7	9	2	1	0	0	0	0	0	0	35.1
1	74.2	17.3	0	0	1	15	7	8	0	0	0	0	18	9	6	1	1	2	1	0	0	0	0	17.5
1	64.9	23.5	0	0	1	8	4	4	0	0	0	0	19	10	6	0	0	3	1	0	0	0	0	43.1
1	71.3	30.8	1	0	1	14	8	6	0	0	0	0	20	8	9	1	1	2	1	0	0	0	0	43.2
1	77.4	19.7	1	1	1	14	7	6	0	0	1	1	21	7	13	1	1	0	0	0	0	0	0	26
1	74.2	27.8	1	1	1	22	11	8	1	1	2	1	25	11	8	0	0	4	1	0	0	2	1	37.7
1	70.8	33.1	0	0	1	31	17	10	2	1	2	1	34	10	17	2	1	3	1	2	1	0	0	32
1	72.5	28.2	1	0	1	30	16	10	2	1	2	1	37	15	17	3	1	2	1	0	0	0	0	26.6
1	57.9	30.9	1	0	1	9	4	5	0	0	0	0	9	5	4	0	0	0	0	0	0	0	0	35.1
1	57.1	26.5	1	1	0	10	6	4	0	0	0	0	9	5	4	0	0	0	0	0	0	0	0	38.6
1	65.4	26.9	0	0	1	4	4	0	0	0	0	0	10	6	4	0	0	0	0	0	0	0	0	31.8
1	60.1	22.8	0	1	1	9	4	5	0	0	0	0	10	7	3	0	0	0	0	0	0	0	0	44.1
1	61.8	23.3	1	0	1	14	8	6	0	0	0	0	10	7	3	0	0	0	0	0	0	0	0	43.1
1	70	23.5	0	0	1	20	8	8	1	1	3	1	10	3	6	0	0	0	0	0	0	1	1	22.9
1	70.4	23	1	0	0	12	4	8	0	0	0	0	11	5	6	0	0	0	0	0	0	0	0	30
1	74	25.5	0	0	1	14	8	6	0	0	0	0	11	5	6	0	0	0	0	0	0	0	0	29
1	56.6	23.3	1	1	1	12	6	6	0	0	0	0	13	6	7	0	0	0	0	0	0	0	0	41.5
1	61.8	25	0	1	1	15	9	4	0	0	2	1	13	8	5	0	0	0	0	0	0	0	0	33.8
1	72.6	27.6	0	0	0	20	9	8	2	1	1	1	13	7	6	0	0	0	0	0	0	0	0	34.7
1	50.7	22.3	0	1	1	12	6	6	0	0	0	0	14	7	7	0	0	0	0	0	0	0	0	48.8
1	61	25.1	0	0	1	14	8	6	0	0	0	0	14	8	6	0	0	0	0	0	0	0	0	31.5
1	61	24	0	0	0	18	9	8	0	0	1	1	14	9	2	0	0	3	1	0	0	0	0	38.7
1	68.2	24.7	1	0	1	9	5	4	0	0	0	0	15	6	9	0	0	0	0	0	0	0	0	38.1
1	60	30.5	0	0	1	11	7	4	0	0	0	0	15	7	8	0	0	0	0	0	0	0	0	41.1
1	60.1	24.1	0	1	1	14	10	4	0	0	0	0	15	7	8	0	0	0	0	0	0	0	0	43.4
1	67.3	27	1	0	0	15	6	7	2	1	0	0	15	6	7	2	1	0	0	0	0	0	0	42.5
1	59.4	23.2	1	0	1	6	4	2	0	0	0	0	16	8	6	0	0	2	1	0	0	0	0	36.2
1	60.1	28.5	1	0	0	16	8	7	0	0	1	1	16	6	9	1	1	0	0	0	0	0	0	22
1	70.7	24.5	1	0	1	17	8	8	0	0	1	1	16	8	8	0	0	0	0	0	0	0	0	36.2
1	64.1	26.4	1	0	1	10	6	4	0	0	0	0	17	5	10	2	1	0	0	0	0	0	0	27.1
1	74.9	18.6	1	1	1	19	9	8	0	0	2	1	17	7	8	2	1	0	0	0	0	0	0	30.7
1	82.8	23	0	0	1	20	9	7	2	1	2	1	18	11	7	0	0	0	0	0	0	0	0	32.3
1	83.2	23.1	0	0	1	17	7	10	0	0	0	0	19	8	11	0	0	0	0	0	0	0	0	31.9
1	69.4	24.7	0	0	1	28	16	10	2	1	0	0	19	4	12	3	1	0	0	0	0	0	0	43.1
1	73.9	23.3	0	0	0	10	6	4	0	0	0	0	20	5	10	4	1	0	0	1	1	0	0	29.5
1	59.5	28	0	0	1	15	9	5	0	0	1	1	20	13	6	0	0	0	0	0	0	1	1	30.4
1	73.5	29.3	0	0	1	17	9	6	0	0	2	1	21	11	8	0	0	2	1	0	0	0	0	40.9
1	62.3	22	0	0	1	18	10	5	0	0	3	1	21	12	8	1	1	0	0	0	0	0	0	30.7
1	77.4	24.4	1	0	1	15	7	7	0	0	1	1	22	7	13	2	1	0	0	0	0	0	0	33.1
1	65.5	18.7	0	1	0	25	12	10	1	1	2	1	23	5	14	4	1	0	0	0	0	0	0	30.5
1	65	29.7	1	0	1	17	9	8	0	0	0	0	27	12	12	3	1	0	0	0	0	0	0	33.8
1	83.1	24.7	1	0	1	14	7	7	0	0	0	0	28	7	14	2	1	0	0	3	1	2	1	24.9
1	83.5	30.2	1	0	1	30	16	12	2	1	0	0	29	10	16	2	1	0	0	1	1	0	0	32.8
1	71.4	21.9	0	1	1	20	12	7	0	0	1	1	34	12	16	4	1	2	1	0	0	0	0	23.4
1	93.5	21.4	0	0	1	29	17	9	1	1	2	1	39	14	15	4	1	3	1	2	1	1	1	29.3
1	53	27	0	0	1	13	9	4	0	0	0	0	7	5	2	0	0	0	0	0	0	0	0	43.6
1	52.3	26.9	1	1	1	7	5	2	0	0	0	0	8	3	3	0	0	2	1	0	0	0	0	41.1
1	52.7	25.7	0	0	1	13	7	6	0	0	0	0	10	5	5	0	0	0	0	0	0	0	0	41.2
1	59.7	24.2	0	0	1	10	5	3	0	0	2	1	12	6	6	0	0	0	0	0	0	0	0	40.8
1	66.3	24.5	0	0	0	9	5	3	0	0	1	1	13	6	0	1	1	0	0	0	0	0	0	45
1	55.4	25.4	1	0	1	10	5	5	0	0	0	0	13	5	8	0	0	0	0	0	0	0	0	39.1
1	73.7	21.6	1	0	1	13	5	8	0	0	0	0	13	7	6	0	0	0	0	0	0	0	0	37.3
1	62.9	23.4	1	0	0	8	4	4	0	0	0	0	14	4	9	1	1	0	0	0	0	0	0	43
1	62.5	22.8	0	0	0	14	8	6	0	0	0	0	15	7	8	0	0	0	0	0	0	0	0	35.8
1	57	25.4	0	0	0	15	7	6	1	1	1	1	15	6	8	1	1	0	0	0	0	0	0	32.8
1	54.3	22.4	1	1	1	7	4	3	0	0	0	0	16	7	8	0	0	1	1	0	0	0	0	35
1	67.3	22.7	1	1	0	12	6	5	0	0	1	1	16	7	7	1	1	1	1	0	0	0	0	36.9
1	61.9	29	0	0	0	13	8	5	0	0	0	0	16	8	8	0	0	0	0	0	0	0	0	39.2
1	56.7	25.7	1	1	1	22	12	8	0	0	2	1	16	8	8	0	0	0	0	0	0	0	0	42
1	73.3	24.6	1	0	0	9	8	0	0	0	1	1	19	8	8	0	0	2	1	1	1	0	0	35.3
1	64	21.9	1	0	0	23	12	8	1	1	2	1	19	6	10	3	1	0	0	0	0	0	0	32.5
1	69.6	25.7	1	0	1	17	7	8	0	0	2	1	20	10	8	0	0	2	1	0	0	0	0	35.8
1	66.5	30.2	1	0	0	10	6	4	0	0	0	0	21	7	10	4	1	0	0	0	0	0	0	32.2
1	77.1	22.2	1	0	1	6	2	4	0	0	0	0	22	9	10	1	1	2	1	0	0	0	0	30.4
1	75.1	23.4	0	0	0	15	7	8	0	0	0	0	22	8	12	2	1	0	0	0	0	0	0	26
1	75.1	26.4	1	0	0	15	9	6	0	0	0	0	22	7	11	2	1	2	1	0	0	0	0	28.5
1	52.1	28	1	0	1	14	7	7	0	0	0	0	11	6	5	0	0	0	0	0	0	0	0	43.1
1	59.3	24.7	0	0	1	12	6	6	0	0	0	0	12	6	6	0	0	0	0	0	0	0	0	38.6
1	62.9	26.2	1	0	0	14	6	8	0	0	0	0	12	6	6	0	0	0	0	0	0	0	0	54.1
1	50.4	25.4	0	1	1	16	10	5	0	0	1	1	12	7	5	0	0	0	0	0	0	0	0	40.5
1	56.7	30.1	1	0	1	13	7	6	0	0	0	0	14	8	6	0	0	0	0	0	0	0	0	37.6
1	61.7	26.9	1	0	1	14	6	8	0	0	0	0	14	7	7	0	0	0	0	0	0	0	0	34.6
1	76.4	16	0	1	1	13	7	6	0	0	0	0	15	6	7	2	1	0	0	0	0	0	0	27.7
1	63.5	25.6	1	0	1	8	5	3	0	0	0	0	16	7	9	0	0	0	0	0	0	0	0	34.1
1	56.3	29.4	0	0	1	10	6	4	0	0	0	0	16	7	9	0	0	0	0	0	0	0	0	36.9
1	66.2	26.9	1	0	1	12	10	2	0	0	0	0	16	5	8	3	1	0	0	0	0	0	0	43.8
1	62.4	19.9	0	1	1	16	9	7	0	0	0	0	16	6	8	2	1	0	0	0	0	0	0	40.7
1	72.1	22.3	0	0	1	18	10	6	0	0	2	1	16	6	10	0	0	0	0	0	0	0	0	28.5
1	59.1	24.2	1	0	1	8	2	6	0	0	0	0	17	3	12	2	1	0	0	0	0	0	0	37.6
1	55.6	27.5	1	0	1	13	5	8	0	0	0	0	17	7	10	0	0	0	0	0	0	0	0	45.1
1	75	26.1	1	0	1	6	6	0	0	0	0	0	18	8	7	2	1	0	0	1	1	0	0	22.2
1	70.5	23	0	0	1	21	10	9	1	1	1	1	18	6	10	2	1	0	0	0	0	0	0	26.7
1	61.3	18.8	0	0	1	2	2	0	0	0	0	0	20	8	8	4	1	0	0	0	0	0	0	30.9
1	65.2	25.1	1	1	0	8	4	4	0	0	0	0	20	8	8	3	1	1	1	0	0	0	0	45.5
1	60.8	28.7	0	1	1	14	8	6	0	0	0	0	21	11	8	0	0	2	1	0	0	0	0	37.2
1	79.7	19.2	0	1	1	24	10	10	2	1	2	1	21	7	12	2	1	0	0	0	0	0	0	29.2
1	63.3	26.5	0	0	1	6	4	2	0	0	0	0	22	11	8	0	0	2	1	1	1	0	0	38.9
1	64.7	29.3	1	0	1	12	6	4	0	0	2	1	22	10	10	2	1	0	0	0	0	0	0	43.8
1	62.1	28.8	1	0	1	15	8	6	1	1	0	0	23	8	10	3	1	0	0	2	1	0	0	41.4
1	70.9	26.1	0	0	1	24	12	9	2	1	1	1	27	11	11	1	1	2	1	2	1	0	0	34.9
1	51	24.5	1	0	1	13	7	6	0	0	0	0	9	4	5	0	0	0	0	0	0	0	0	37.3
1	51.2	24.5	1	0	1	1	1	0	0	0	0	0	10	5	5	0	0	0	0	0	0	0	0	46.6
1	70	20.4	1	0	1	5	3	2	0	0	0	0	10	5	5	0	0	0	0	0	0	0	0	33.2
1	60.5	26.6	0	0	1	10	6	4	0	0	0	0	11	5	6	0	0	0	0	0	0	0	0	35.8
1	57.3	23.9	1	0	1	12	6	6	0	0	0	0	12	6	6	0	0	0	0	0	0	0	0	52.8
1	53.6	20.3	0	0	0	14	7	6	0	0	1	1	12	6	6	0	0	0	0	0	0	0	0	35
1	66.9	22.8	0	0	1	14	8	6	0	0	0	0	12	2	10	0	0	0	0	0	0	0	0	44.6
1	69.2	22.3	1	0	1	14	7	7	0	0	0	0	12	5	7	0	0	0	0	0	0	0	0	31.7
1	85.2	22.2	1	0	0	14	8	6	0	0	0	0	12	4	8	0	0	0	0	0	0	0	0	23.8
1	59.4	27.5	1	0	0	8	4	4	0	0	0	0	13	7	6	0	0	0	0	0	0	0	0	39.3
1	51.6	17.7	0	1	1	10	5	4	0	0	1	1	14	6	8	0	0	0	0	0	0	0	0	41.6
1	52.9	24.1	1	1	0	11	6	5	0	0	0	0	14	6	8	0	0	0	0	0	0	0	0	34.9
1	54.9	25.1	0	0	1	14	8	6	0	0	0	0	14	7	6	1	1	0	0	0	0	0	0	38.9
1	71	23	0	0	0	18	10	6	0	0	2	1	15	10	4	1	1	0	0	0	0	0	0	20.3
1	72.6	25.5	1	0	1	7	3	4	0	0	0	0	16	8	6	0	0	2	1	0	0	0	0	39.2
1	62.4	25.3	0	0	1	8	4	4	0	0	0	0	16	7	6	1	1	2	1	0	0	0	0	43.6
1	68.5	17	0	1	0	10	5	4	0	0	1	1	16	5	9	2	1	0	0	0	0	0	0	36.6
1	70.2	25.7	1	0	0	14	6	8	0	0	0	0	16	6	10	0	0	0	0	0	0	0	0	41.5
1	66.8	22.7	0	0	1	19	9	8	0	0	2	1	16	7	9	0	0	0	0	0	0	0	0	32.2
1	67	24.3	1	1	1	19	10	8	0	0	1	1	17	6	10	1	1	0	0	0	0	0	0	25.9
1	71.9	24.3	1	0	1	11	6	5	0	0	0	0	18	7	10	1	1	0	0	0	0	0	0	32.8
1	73.3	23.8	0	0	0	18	8	8	2	1	0	0	18	5	6	2	1	0	0	5	1	0	0	27.1
1	54	25.7	0	1	1	19	9	9	0	0	1	1	18	8	9	1	1	0	0	0	0	0	0	38.5
1	83.1	24.4	1	0	0	22	14	8	0	0	0	0	20	7	12	1	1	0	0	0	0	0	0	29.6
1	69.6	22.5	0	0	0	18	11	6	1	1	0	0	25	3	16	2	1	0	0	3	1	1	1	30
1	54.9	22.3	0	0	0	6	4	2	0	0	0	0	9	5	4	0	0	0	0	0	0	0	0	31.9
1	56.5	21.6	0	1	0	16	9	6	0	0	1	1	9	5	4	0	0	0	0	0	0	0	0	36.1
1	72.6	20.8	1	1	1	12	6	6	0	0	0	0	10	7	3	0	0	0	0	0	0	0	0	35.7
1	55.7	26.1	1	1	0	11	7	4	0	0	0	0	11	6	5	0	0	0	0	0	0	0	0	48.2
1	69.4	24.9	0	0	0	15	7	8	0	0	0	0	11	7	3	0	0	1	1	0	0	0	0	28.5
1	54.1	29	0	0	1	16	8	6	0	0	2	1	11	6	5	0	0	0	0	0	0	0	0	39.9
1	71.5	27	1	0	1	5	4	1	0	0	0	0	12	6	6	0	0	0	0	0	0	0	0	41.4
1	52.3	27.2	1	0	1	6	4	2	0	0	0	0	12	4	6	1	1	0	0	1	1	0	0	40.1
1	52.6	25	0	0	0	15	7	7	0	0	1	1	12	5	7	0	0	0	0	0	0	0	0	38.1
1	62	23.4	0	0	1	13	6	7	0	0	0	0	13	8	5	0	0	0	0	0	0	0	0	36.9
1	65.9	24.3	1	0	1	9	4	5	0	0	0	0	14	7	7	0	0	0	0	0	0	0	0	37.4
1	68.4	25.3	1	0	0	2	2	0	0	0	0	0	15	8	6	0	0	1	1	0	0	0	0	40.5
1	65.5	22.5	1	0	1	6	4	2	0	0	0	0	15	8	7	0	0	0	0	0	0	0	0	40
1	59.7	24.1	1	0	1	11	6	5	0	0	0	0	15	7	8	0	0	0	0	0	0	0	0	40.9
1	58.5	30.1	0	1	0	17	9	7	0	0	1	1	15	7	8	0	0	0	0	0	0	0	0	36.2
1	62.5	21.5	0	0	1	12	5	7	0	0	0	0	16	6	9	0	0	0	0	0	0	1	1	37
1	66.8	22.8	0	1	1	13	8	4	0	0	1	1	17	6	10	1	1	0	0	0	0	0	0	43.6
1	75.6	25.6	0	0	0	14	8	6	0	0	0	0	17	9	8	0	0	0	0	0	0	0	0	33.8
1	66.8	24.9	0	0	1	13	8	5	0	0	0	0	20	11	8	0	0	0	0	1	1	0	0	44.7
1	69.5	20.8	0	1	0	19	9	9	0	0	1	1	31	11	12	1	1	2	1	5	1	0	0	34.2
1	68.5	25.9	1	0	1	16	10	6	0	0	0	0	11	5	6	0	0	0	0	0	0	0	0	38.8
1	72.5	21.5	1	0	1	8	6	2	0	0	0	0	16	7	7	1	1	1	1	0	0	0	0	30.5
1	69.2	26.5	1	0	1	10	6	3	0	0	1	1	16	7	8	0	0	1	1	0	0	0	0	35.7
1	68.8	23	1	0	1	12	6	6	0	0	0	0	16	7	9	0	0	0	0	0	0	0	0	38.8
1	55.3	24.5	0	1	1	13	7	6	0	0	0	0	18	7	9	1	1	0	0	0	0	1	1	43.1
1	67.5	22.3	0	1	1	10	6	4	0	0	0	0	19	9	9	1	1	0	0	0	0	0	0	41.6
1	73.2	24	0	0	0	15	7	8	0	0	0	0	19	8	10	1	1	0	0	0	0	0	0	28.2
1	54.7	27.2	1	0	0	26	14	10	1	1	1	1	19	6	12	1	1	0	0	0	0	0	0	40.8
1	73.9	24.2	1	1	1	24	12	10	1	1	1	1	28	10	13	2	1	2	1	0	0	1	1	40.3
1	71.2	25.7	0	0	1	26	14	10	2	1	0	0	39	15	16	1	1	3	1	3	1	1	1	25.2
1	82.8	19.2	0	0	0	26	13	10	0	0	3	1	40	11	16	4	1	2	1	5	1	2	1	27.1
1	51.5	26.9	0	0	0	10	6	4	0	0	0	0	8	4	4	0	0	0	0	0	0	0	0	47.8
1	60.9	24.3	0	0	1	14	8	5	0	0	1	1	9	4	5	0	0	0	0	0	0	0	0	38.5
1	57.2	22.5	1	0	0	12	7	4	0	0	1	1	11	5	6	0	0	0	0	0	0	0	0	43.9
1	69.4	22.9	0	0	1	12	8	4	0	0	0	0	11	4	6	1	1	0	0	0	0	0	0	33.1
1	62.4	21	0	1	1	12	8	4	0	0	0	0	13	6	6	1	1	0	0	0	0	0	0	30.9
1	51.2	25.3	1	0	1	15	9	6	0	0	0	0	13	6	7	0	0	0	0	0	0	0	0	40
1	55.6	25.3	0	1	1	17	10	6	0	0	1	1	14	7	7	0	0	0	0	0	0	0	0	29.5
1	69.4	27.5	1	0	0	13	6	6	0	0	1	1	15	7	8	0	0	0	0	0	0	0	0	27.5
1	54.8	29.3	1	0	1	12	8	4	0	0	0	0	7	3	4	0	0	0	0	0	0	0	0	51.4
1	59.9	26.7	0	0	1	11	7	3	0	0	1	1	9	5	4	0	0	0	0	0	0	0	0	41.9
1	67.8	27.4	1	0	0	13	7	6	0	0	0	0	11	6	5	0	0	0	0	0	0	0	0	33.3
1	54.5	26.3	0	1	1	16	8	5	0	0	3	1	11	6	5	0	0	0	0	0	0	0	0	44.3
1	63	23.1	0	1	1	11	6	5	0	0	0	0	12	8	4	0	0	0	0	0	0	0	0	33.2
1	55.5	23.3	1	0	1	11	7	4	0	0	0	0	12	6	6	0	0	0	0	0	0	0	0	35.9
1	69	20.4	0	1	0	15	7	8	0	0	0	0	13	6	7	0	0	0	0	0	0	0	0	24.9
1	61.9	23.2	1	0	1	14	9	4	0	0	1	1	16	3	10	3	1	0	0	0	0	0	0	31.8
1	55.6	25.2	0	0	0	19	11	8	0	0	0	0	21	6	12	2	1	0	0	0	0	1	1	34.9
1	72.5	22.7	1	1	1	14	6	8	0	0	0	0	25	8	13	3	1	1	1	0	0	0	0	28.5
1	69.2	23.1	1	0	1	14	8	6	0	0	0	0	30	6	18	4	1	0	0	2	1	0	0	38.1
1	64.7	30	0	0	0	13	8	5	0	0	0	0	13	7	6	0	0	0	0	0	0	0	0	26.3
1	68.9	24.8	1	0	0	16	6	8	2	1	0	0	13	9	1	1	1	0	0	2	1	0	0	45.9
1	72.1	22.8	0	0	1	19	9	7	2	1	1	1	13	6	4	0	0	1	1	2	1	0	0	27.1
1	52.1	20.2	1	0	1	14	8	6	0	0	0	0	14	7	7	0	0	0	0	0	0	0	0	39.9
1	62.5	23.2	1	1	1	6	4	2	0	0	0	0	16	7	7	0	0	2	1	0	0	0	0	37.3
1	62.5	26	1	0	1	14	7	5	0	0	2	1	16	7	9	0	0	0	0	0	0	0	0	38.5
1	66.4	20.7	1	1	0	2	0	2	0	0	0	0	17	8	8	1	1	0	0	0	0	0	0	37.3
1	59.6	23.5	0	1	0	16	8	8	0	0	0	0	17	8	9	0	0	0	0	0	0	0	0	37.3
1	64.8	21.6	0	0	0	15	7	7	0	0	1	1	19	7	10	2	1	0	0	0	0	0	0	30.1
1	63.9	29	0	0	1	27	13	10	2	1	2	1	20	8	10	0	0	2	1	0	0	0	0	36.1
1	65.1	24.2	0	1	1	28	16	9	1	1	2	1	22	8	12	2	1	0	0	0	0	0	0	31.4
1	68.2	26.9	0	1	1	19	9	10	0	0	0	0	29	9	13	2	1	2	1	2	1	1	1	42.7
1	61.9	24.1	0	0	1	28	14	10	2	1	2	1	32	9	16	4	1	1	1	0	0	2	1	38.5
1	51.8	24.3	1	1	1	3	1	0	0	0	2	1	9	5	4	0	0	0	0	0	0	0	0	43
1	57.3	24.9	0	1	0	10	7	3	0	0	0	0	11	5	6	0	0	0	0	0	0	0	0	27.5
1	51	30.5	1	0	0	12	7	5	0	0	0	0	11	5	6	0	0	0	0	0	0	0	0	40
1	71.8	26.6	1	0	0	14	6	8	0	0	0	0	11	5	6	0	0	0	0	0	0	0	0	31.2
1	50.8	26.2	1	0	1	6	6	0	0	0	0	0	12	4	6	0	0	2	1	0	0	0	0	47.3
1	53.6	25.4	0	0	1	9	5	4	0	0	0	0	12	6	6	0	0	0	0	0	0	0	0	37.3
1	71	25	1	0	1	14	6	7	0	0	1	1	12	7	5	0	0	0	0	0	0	0	0	35.4
1	56.2	28	1	0	0	8	6	2	0	0	0	0	13	10	0	0	0	3	1	0	0	0	0	47.4
1	55.7	24	0	0	0	12	6	6	0	0	0	0	13	7	6	0	0	0	0	0	0	0	0	26
1	76.3	21.2	0	1	0	14	8	6	0	0	0	0	13	3	10	0	0	0	0	0	0	0	0	40.1
1	61.3	30.5	0	0	1	15	7	6	0	0	2	1	13	7	6	0	0	0	0	0	0	0	0	37.4
1	66.7	24.9	0	0	1	6	4	2	0	0	0	0	14	8	6	0	0	0	0	0	0	0	0	30.4
1	58.4	24.7	1	1	0	10	4	5	0	0	1	1	15	9	6	0	0	0	0	0	0	0	0	40.3
1	61.6	22.1	0	0	1	17	8	8	0	0	1	1	18	9	5	0	0	4	1	0	0	0	0	35.4
1	64.1	27.4	1	1	0	15	7	8	0	0	0	0	19	5	11	2	1	0	0	1	1	0	0	28.6
1	59	27	0	0	0	15	8	7	0	0	0	0	20	9	8	1	1	2	1	0	0	0	0	36.1
1	55.3	25.2	1	1	1	9	5	4	0	0	0	0	9	5	4	0	0	0	0	0	0	0	0	42.8
1	53.8	20.6	1	0	1	10	6	4	0	0	0	0	10	4	6	0	0	0	0	0	0	0	0	32.8
1	62.4	24.7	0	0	1	8	4	4	0	0	0	0	11	5	6	0	0	0	0	0	0	0	0	35.7
1	57.2	30.7	0	0	1	13	7	6	0	0	0	0	11	4	7	0	0	0	0	0	0	0	0	32.6
1	71.6	22.2	0	1	1	13	5	8	0	0	0	0	14	9	5	0	0	0	0	0	0	0	0	37.7
1	66.9	25.8	0	0	1	14	8	6	0	0	0	0	14	8	6	0	0	0	0	0	0	0	0	29.6
1	73.2	24.4	1	1	1	9	1	8	0	0	0	0	15	6	8	1	1	0	0	0	0	0	0	34.1
1	60	21.1	0	1	1	11	6	5	0	0	0	0	15	6	9	0	0	0	0	0	0	0	0	35.4
1	68.2	25.3	0	0	1	11	5	6	0	0	0	0	17	6	11	0	0	0	0	0	0	0	0	28.5
1	55.1	19.3	0	1	1	20	9	8	1	1	2	1	17	6	10	1	1	0	0	0	0	0	0	30.8
1	73.9	28.8	1	0	1	20	9	8	1	1	2	1	17	11	5	0	0	1	1	0	0	0	0	34.7
1	80.3	24	1	0	0	13	5	7	0	0	1	1	19	7	10	2	1	0	0	0	0	0	0	32.2
1	77.3	19.8	1	0	0	10	8	2	0	0	0	0	20	8	10	2	1	0	0	0	0	0	0	26.8
1	59.9	25.2	1	0	0	7	4	3	0	0	0	0	10	6	4	0	0	0	0	0	0	0	0	38.2
1	52.6	24.6	0	0	1	13	6	6	0	0	1	1	13	5	7	1	1	0	0	0	0	0	0	40.5
1	58.4	22	1	1	1	8	4	4	0	0	0	0	15	12	1	0	0	2	1	0	0	0	0	38.5
1	63.1	26.7	0	0	1	10	5	5	0	0	0	0	15	6	8	1	1	0	0	0	0	0	0	37.8
1	69.2	26.9	0	1	1	12	8	4	0	0	0	0	17	12	4	1	1	0	0	0	0	0	0	31.1
1	67.5	27.6	1	0	1	16	8	8	0	0	0	0	17	7	9	1	1	0	0	0	0	0	0	39.3
1	82.9	22.3	0	1	1	17	6	10	1	1	0	0	28	4	16	4	1	0	0	3	1	1	1	34.1
1	59.9	27.8	0	0	1	11	8	2	0	0	1	1	10	6	3	0	0	1	1	0	0	0	0	35.4
1	53.2	24	0	1	1	13	6	6	0	0	1	1	11	5	6	0	0	0	0	0	0	0	0	37.8
1	65.1	24.4	0	0	0	14	8	6	0	0	0	0	11	5	6	0	0	0	0	0	0	0	0	12.9
1	66.3	29	1	1	0	10	6	4	0	0	0	0	12	7	5	0	0	0	0	0	0	0	0	41.9
1	82.5	25.1	0	0	1	18	9	9	0	0	0	0	16	6	9	1	1	0	0	0	0	0	0	33.5
1	73.4	25.9	1	0	0	26	14	8	2	1	2	1	21	5	13	2	1	1	1	0	0	0	0	17.1
1	67.2	23.8	1	1	0	18	8	8	1	1	1	1	25	8	15	2	1	0	0	0	0	0	0	31.2
1	65.9	23.8	0	1	1	30	15	11	2	1	2	1	28	8	15	3	1	2	1	0	0	0	0	32.7
1	57.2	22.9	1	0	1	8	4	4	0	0	0	0	11	5	6	0	0	0	0	0	0	0	0	40.7
1	58.5	29.6	0	1	1	20	12	6	2	1	0	0	11	6	5	0	0	0	0	0	0	0	0	42.3
1	52.6	23.9	0	1	1	12	6	5	0	0	1	1	14	6	6	0	0	2	1	0	0	0	0	44.7
1	78.4	22.7	0	0	0	4	2	2	0	0	0	0	16	8	7	0	0	1	1	0	0	0	0	34.9
1	55.7	22.6	1	1	1	31	15	11	2	1	3	1	23	8	12	1	1	2	1	0	0	0	0	42.6
1	74	25.7	0	0	0	12	5	6	0	0	1	1	24	11	10	0	0	3	1	0	0	0	0	32.3
1	93.2	29	0	0	1	26	12	10	2	1	2	1	28	11	12	1	1	2	1	2	1	0	0	37.3
1	52.7	24.3	1	1	1	15	9	5	1	1	0	0	14	7	7	0	0	0	0	0	0	0	0	50
1	80	24.1	1	0	1	10	6	4	0	0	0	0	20	5	12	3	1	0	0	0	0	0	0	36.4
1	61.9	27	0	0	1	16	7	8	0	0	1	1	21	10	9	1	1	1	1	0	0	0	0	31.2
1	72.2	24.2	0	1	0	16	9	5	0	0	2	1	23	11	10	0	0	1	1	0	0	1	1	35.5
1	73.1	22.2	1	1	1	12	6	6	0	0	0	0	27	11	10	2	1	2	1	1	1	1	1	27
1	70	23.8	0	0	1	15	8	6	0	0	1	1	27	10	13	2	1	2	1	0	0	0	0	36.1
1	70.5	20.4	1	0	1	13	7	4	0	0	2	1	29	11	11	2	1	3	1	2	1	0	0	32.8
1	64.5	22.7	1	0	1	10	7	3	0	0	0	0	18	9	9	0	0	0	0	0	0	0	0	44.1
1	62.9	28.1	1	0	1	6	3	3	0	0	0	0	21	5	14	1	1	0	0	1	1	0	0	30.9
1	64.9	24.7	0	0	0	20	9	9	0	0	2	1	22	6	12	4	1	0	0	0	0	0	0	21.6
1	67.6	27.9	1	0	1	28	16	10	0	0	2	1	23	8	13	2	1	0	0	0	0	0	0	31.5
1	81.5	23.8	1	0	0	21	9	10	0	0	2	1	27	9	13	3	1	2	1	0	0	0	0	31.9
1	56.8	26.6	0	0	0	9	5	4	0	0	0	0	10	7	3	0	0	0	0	0	0	0	0	37.4
1	61.6	23.8	0	0	1	13	7	6	0	0	0	0	11	6	5	0	0	0	0	0	0	0	0	42.9
1	65.7	20.8	0	1	1	4	3	1	0	0	0	0	12	4	8	0	0	0	0	0	0	0	0	30.3
1	62.8	23.2	0	1	1	8	4	4	0	0	0	0	14	5	8	1	1	0	0	0	0	0	0	29.6
1	75.3	25.2	1	0	1	11	6	5	0	0	0	0	14	8	6	0	0	0	0	0	0	0	0	33
1	71.6	26.7	0	0	0	22	10	8	2	1	2	1	15	7	8	0	0	0	0	0	0	0	0	32.8
1	72.8	23	0	0	0	13	6	7	0	0	0	0	16	12	4	0	0	0	0	0	0	0	0	35
1	54.7	26.1	0	0	1	12	7	5	0	0	0	0	11	5	6	0	0	0	0	0	0	0	0	41.1
1	66.9	28.4	0	0	1	15	8	4	2	1	1	1	12	8	4	0	0	0	0	0	0	0	0	35.8
1	51.5	23.7	1	0	1	13	5	6	1	1	1	1	13	5	8	0	0	0	0	0	0	0	0	38.9
1	66.5	27.5	1	0	1	12	8	4	0	0	0	0	14	6	8	0	0	0	0	0	0	0	0	39.2
1	71.6	23.3	0	0	1	12	8	4	0	0	0	0	14	6	7	1	1	0	0	0	0	0	0	35.1
1	68.4	18.6	0	0	0	15	6	8	1	1	0	0	17	6	8	3	1	0	0	0	0	0	0	29.2
1	69.2	22.6	0	0	0	12	7	5	0	0	0	0	18	6	9	2	1	0	0	1	1	0	0	24
1	75.1	25.4	0	1	0	16	7	9	0	0	0	0	19	8	9	0	0	2	1	0	0	0	0	25.2
1	82.4	27.6	0	0	1	24	12	9	1	1	2	1	25	9	12	2	1	2	1	0	0	0	0	33.8
1	73.2	18.6	0	0	0	23	12	8	0	0	3	1	28	9	14	2	1	2	1	1	1	0	0	24.7
1	61	23.6	1	1	1	9	6	3	0	0	0	0	10	3	7	0	0	0	0	0	0	0	0	41.6
1	55.9	23.4	0	0	1	15	11	3	0	0	1	1	15	8	7	0	0	0	0	0	0	0	0	35.3
1	59.3	21	1	0	0	11	5	5	0	0	1	1	16	8	7	1	1	0	0	0	0	0	0	22.9
1	58.5	25	1	0	0	20	8	8	0	0	4	1	21	6	11	0	0	0	0	3	1	1	1	41.5
1	58.6	23.9	1	0	1	12	8	4	0	0	0	0	13	6	7	0	0	0	0	0	0	0	0	38.4
1	60.8	22	0	0	1	9	7	2	0	0	0	0	14	6	7	1	1	0	0	0	0	0	0	27.9
1	61.7	27.6	1	0	1	12	6	6	0	0	0	0	15	7	8	0	0	0	0	0	0	0	0	40.9
1	80	27.8	0	1	1	42	24	12	2	1	4	1	34	11	15	1	1	3	1	2	1	2	1	33.5
1	59.7	23.4	1	0	0	6	4	2	0	0	0	0	9	5	4	0	0	0	0	0	0	0	0	50.7
1	82.6	24.2	0	0	0	16	7	8	0	0	1	1	13	6	7	0	0	0	0	0	0	0	0	24.7
1	62.9	21.4	1	0	1	12	7	5	0	0	0	0	17	8	9	0	0	0	0	0	0	0	0	36.5
1	73.6	27.4	1	0	1	15	7	8	0	0	0	0	17	6	9	2	1	0	0	0	0	0	0	27.9
1	59.2	21.1	0	1	0	9	5	4	0	0	0	0	13	6	7	0	0	0	0	0	0	0	0	34.7
1	71.7	21.9	1	1	1	6	4	2	0	0	0	0	14	7	6	0	0	1	1	0	0	0	0	31.8
1	70.8	25	0	0	0	34	18	12	2	1	2	1	33	10	13	2	1	3	1	3	1	2	1	29
1	54.7	27	0	0	1	9	7	2	0	0	0	0	13	7	5	0	0	1	1	0	0	0	0	40.4
1	57.2	26.8	1	1	1	17	10	6	1	1	0	0	15	8	7	0	0	0	0	0	0	0	0	43.5
1	59.2	26.7	0	0	0	21	13	6	0	0	2	1	9	5	2	2	1	0	0	0	0	0	0	37.8
1	63	26.3	0	0	0	12	7	4	1	1	0	0	12	5	7	0	0	0	0	0	0	0	0	40.3
1	68	28.6	0	0	0	15	7	7	1	1	0	0	14	7	7	0	0	0	0	0	0	0	0	33
1	53.7	28.9	0	0	1	9	5	4	0	0	0	0	11	5	6	0	0	0	0	0	0	0	0	37.7
1	68.5	23.4	0	0	0	13	6	7	0	0	0	0	11	6	5	0	0	0	0	0	0	0	0	32.2
1	61.1	25.6	1	1	1	18	10	6	0	0	2	1	16	8	7	1	1	0	0	0	0	0	0	37.3
1	67.9	22.4	0	1	1	18	9	9	0	0	0	0	25	11	8	0	0	4	1	2	1	0	0	34.3
1	71.8	25	0	0	1	5	4	1	0	0	0	0	10	4	6	0	0	0	0	0	0	0	0	30.9
1	70.1	23.4	0	0	0	10	6	4	0	0	0	0	14	5	9	0	0	0	0	0	0	0	0	47.4
1	72.5	18.5	0	0	0	16	7	8	0	0	1	1	18	10	5	0	0	3	1	0	0	0	0	25.9
1	70.5	20.9	0	0	0	12	6	6	0	0	0	0	20	10	8	0	0	2	1	0	0	0	0	41.5
1	54.8	27.5	1	0	1	14	7	7	0	0	0	0	16	8	7	1	1	0	0	0	0	0	0	28.6
1	71.3	21.8	0	1	1	12	4	8	0	0	0	0	13	5	8	0	0	0	0	0	0	0	0	24.5
1	75.1	23.9	0	1	1	12	6	6	0	0	0	0	13	6	7	0	0	0	0	0	0	0	0	20
1	66.9	23.8	1	0	0	7	4	3	0	0	0	0	14	7	7	0	0	0	0	0	0	0	0	35
1	66.2	23.2	1	0	1	10	6	4	0	0	0	0	19	8	10	0	0	0	0	0	0	1	1	36.2
1	77.7	22.5	0	1	1	12	6	6	0	0	0	0	23	9	10	3	1	1	1	0	0	0	0	32
1	78.2	20.6	0	0	0	11	4	7	0	0	0	0	26	7	12	3	1	2	1	2	1	0	0	27
1	50.7	19.6	1	0	1	8	4	4	0	0	0	0	8	5	3	0	0	0	0	0	0	0	0	41.5
1	51.9	26.5	1	0	1	8	4	4	0	0	0	0	10	6	4	0	0	0	0	0	0	0	0	48.1
1	75.3	21	0	0	1	16	8	8	0	0	0	0	18	8	8	0	0	2	1	0	0	0	0	41.6
1	62.2	23.9	0	0	1	34	18	12	2	1	2	1	20	9	10	0	0	0	0	1	1	0	0	39.7
1	69.3	24	1	0	0	11	8	3	0	0	0	0	17	9	8	0	0	0	0	0	0	0	0	31.6
1	76.4	25	1	0	1	21	9	10	2	1	0	0	18	5	12	1	1	0	0	0	0	0	0	33.2
1	66.6	25.6	0	0	0	15	9	6	0	0	0	0	19	10	9	0	0	0	0	0	0	0	0	37.3
1	62.1	21.2	0	0	1	20	10	8	0	0	2	1	20	7	11	0	0	2	1	0	0	0	0	39.5
1	62.6	25.5	0	0	1	25	13	10	1	1	1	1	20	9	8	1	1	2	1	0	0	0	0	44.2
1	68.1	22.3	0	0	0	12	6	6	0	0	0	0	17	5	10	2	1	0	0	0	0	0	0	31.9
1	79.7	22.7	0	0	1	6	4	2	0	0	0	0	24	8	9	0	0	2	1	3	1	2	1	39.6
1	52.7	24.7	0	0	1	10	6	4	0	0	0	0	7	5	2	0	0	0	0	0	0	0	0	42.2
1	61.6	29.5	0	0	1	14	7	7	0	0	0	0	10	5	5	0	0	0	0	0	0	0	0	31.2
1	70.4	25	1	0	1	11	4	7	0	0	0	0	13	5	8	0	0	0	0	0	0	0	0	40.4
1	57.1	25.2	0	0	1	11	7	4	0	0	0	0	14	7	5	0	0	1	1	0	0	1	1	35.3
1	67.5	23.7	1	1	0	12	6	4	0	0	2	1	15	11	4	0	0	0	0	0	0	0	0	34.2
1	66.8	25.9	0	0	1	9	5	4	0	0	0	0	16	8	8	0	0	0	0	0	0	0	0	30
1	56.5	25.2	1	0	1	7	6	1	0	0	0	0	18	11	7	0	0	0	0	0	0	0	0	37.3
1	75.1	26.6	1	1	1	13	8	4	0	0	1	1	20	14	6	0	0	0	0	0	0	0	0	36.5
1	58.1	21	0	1	1	14	8	6	0	0	0	0	10	6	4	0	0	0	0	0	0	0	0	38.4
1	52.7	24	1	1	1	18	10	5	1	1	2	1	12	4	8	0	0	0	0	0	0	0	0	44.5
1	69.1	22.1	0	1	1	4	3	1	0	0	0	0	15	8	5	0	0	2	1	0	0	0	0	36.6
1	63.3	25	1	0	0	14	8	6	0	0	0	0	16	6	10	0	0	0	0	0	0	0	0	37.3
1	69	21.9	1	1	1	15	6	7	0	0	2	1	19	6	11	2	1	0	0	0	0	0	0	28.5
1	52.2	21.8	1	1	1	9	4	5	0	0	0	0	6	4	2	0	0	0	0	0	0	0	0	44.6
1	60	24.4	0	1	0	11	6	5	0	0	0	0	13	6	7	0	0	0	0	0	0	0	0	36
1	68.3	25.2	1	0	1	13	8	5	0	0	0	0	16	8	8	0	0	0	0	0	0	0	0	35.5
1	78.6	22.1	1	0	0	6	4	2	0	0	0	0	17	10	5	0	0	2	1	0	0	0	0	38.8
1	74.3	28.1	1	0	0	10	6	4	0	0	0	0	20	10	8	2	1	0	0	0	0	0	0	35.5
1	71	22	0	0	0	23	12	9	1	1	1	1	14	7	5	0	0	2	1	0	0	0	0	43.6
1	63.7	24.3	0	0	0	15	8	4	2	1	1	1	20	11	7	0	0	2	1	0	0	0	0	25.9
1	66.7	24.9	0	0	0	13	6	7	0	0	0	0	17	8	9	0	0	0	0	0	0	0	0	27.7
1	73.7	20	1	0	1	21	10	9	1	1	1	1	21	6	13	2	1	0	0	0	0	0	0	40.5
1	81.8	18	1	0	1	12	8	4	0	0	0	0	22	5	16	1	1	0	0	0	0	0	0	27
1	58.1	25.2	1	0	1	9	5	4	0	0	0	0	9	5	4	0	0	0	0	0	0	0	0	45.7
1	67.3	23.4	1	1	1	10	10	0	0	0	0	0	10	7	3	0	0	0	0	0	0	0	0	43.2
1	69	28.3	0	0	1	11	5	6	0	0	0	0	10	7	3	0	0	0	0	0	0	0	0	37.7
1	52.8	20.9	1	1	1	16	8	8	0	0	0	0	15	4	11	0	0	0	0	0	0	0	0	39
1	69.9	20.5	0	0	0	12	4	8	0	0	0	0	16	8	8	0	0	0	0	0	0	0	0	23.2
1	52.6	26.5	1	0	1	25	14	9	1	1	1	1	19	10	6	0	0	3	1	0	0	0	0	48.2
1	64.8	24.5	0	0	0	18	10	8	0	0	0	0	19	10	5	0	0	2	1	1	1	1	1	25.2
1	69.6	22.8	0	0	0	23	10	10	1	1	2	1	22	10	8	0	0	4	1	0	0	0	0	30
1	76.5	22.8	1	0	1	5	3	2	0	0	0	0	15	6	9	0	0	0	0	0	0	0	0	33.6
1	71.9	23.3	0	0	1	31	13	12	2	1	4	1	17	7	8	2	1	0	0	0	0	0	0	33.2
1	75.3	25	0	0	0	17	8	8	0	0	1	1	21	7	12	2	1	0	0	0	0	0	0	30.8
1	67.4	20.4	1	1	1	15	7	8	0	0	0	0	25	10	10	2	1	3	1	0	0	0	0	39.7
1	71.2	27.1	1	0	0	27	14	12	0	0	1	1	27	10	13	0	0	0	0	3	1	1	1	33
1	51.9	19.4	0	1	0	12	5	7	0	0	0	0	15	5	9	1	1	0	0	0	0	0	0	8.6
1	72.7	22.3	0	0	0	23	12	8	0	0	3	1	12	5	5	2	1	0	0	0	0	0	0	36.4
1	77	22.6	1	1	1	19	10	9	0	0	0	0	26	7	13	3	1	1	1	1	1	1	1	32.7
1	73.9	27.5	1	0	0	38	20	12	2	1	4	1	36	12	16	2	1	2	1	3	1	1	1	21.4
1	62.1	27.7	1	1	1	12	7	5	0	0	0	0	14	6	8	0	0	0	0	0	0	0	0	41.1
1	54.2	26.6	1	0	1	6	4	2	0	0	0	0	14	8	4	0	0	2	1	0	0	0	0	40.3
1	65	22.7	0	0	1	8	4	4	0	0	0	0	22	4	14	4	1	0	0	0	0	0	0	35.5
1	81.8	26.5	0	0	1	24	11	10	1	1	2	1	25	12	8	2	1	2	1	1	1	0	0	21.4
1	53.8	21.3	1	1	0	8	5	3	0	0	0	0	13	7	6	0	0	0	0	0	0	0	0	39.9
1	58.5	25.2	0	0	1	12	6	6	0	0	0	0	8	5	3	0	0	0	0	0	0	0	0	45.4
1	66.1	25.3	0	1	1	23	10	10	2	1	1	1	26	8	12	2	1	2	1	2	1	0	0	28.1
1	70.4	21	1	0	0	20	10	8	2	1	0	0	14	4	10	0	0	0	0	0	0	0	0	38.9
1	51.7	27.3	0	0	0	8	5	3	0	0	0	0	8	2	6	0	0	0	0	0	0	0	0	33
1	65.7	25.8	0	1	1	13	6	7	0	0	0	0	15	7	8	0	0	0	0	0	0	0	0	37.7
1	56.7	24.4	0	0	1	14	7	6	0	0	1	1	39	18	6	0	0	6	1	5	1	4	1	34.6
1	80.1	28.2	1	1	1	31	17	12	2	1	0	0	22	8	11	1	1	1	1	1	1	0	0	21.6
1	53.1	26.9	0	1	0	13	7	6	0	0	0	0	12	6	6	0	0	0	0	0	0	0	0	47.8
1	65.1	26.8	1	0	0	10	6	4	0	0	0	0	16	6	10	0	0	0	0	0	0	0	0	40.5
1	77.5	21.2	1	0	0	20	10	9	0	0	1	1	18	8	8	2	1	0	0	0	0	0	0	20.5
1	62.6	25	0	0	1	4	4	0	0	0	0	0	8	5	3	0	0	0	0	0	0	0	0	37.4
1	84.8	18.3	0	0	0	15	6	9	0	0	0	0	15	6	9	0	0	0	0	0	0	0	0	21.9
1	75.7	23.5	0	0	0	13	8	5	0	0	0	0	20	9	8	1	1	2	1	0	0	0	0	28.9
1	62.2	24	0	0	0	19	8	8	2	1	1	1	12	7	5	0	0	0	0	0	0	0	0	39.9
1	68.2	23.7	0	1	0	18	10	5	0	0	3	1	16	4	11	1	1	0	0	0	0	0	0	40.4
1	52.4	27.6	0	0	1	22	12	8	0	0	2	1	15	6	7	0	0	0	0	1	1	1	1	37.4
1	67.3	30.2	0	0	1	32	18	10	2	1	2	1	37	12	16	2	1	3	1	3	1	1	1	36.9
1	84.1	25.9	1	0	0	19	8	9	0	0	2	1	23	7	14	2	1	0	0	0	0	0	0	30.1
1	62.4	20.9	1	0	1	11	6	5	0	0	0	0	13	6	7	0	0	0	0	0	0	0	0	35.8
1	66.4	24.6	0	0	1	18	10	6	0	0	2	1	17	12	5	0	0	0	0	0	0	0	0	36.9
1	59.7	14.7	0	0	1	12	6	6	0	0	0	0	16	6	8	2	1	0	0	0	0	0	0	33.4
1	54.7	24.2	1	1	0	14	8	5	0	0	1	1	16	6	9	1	1	0	0	0	0	0	0	40.7
1	61.3	27.2	0	0	1	14	7	6	0	0	1	1	13	9	1	0	0	2	1	1	1	0	0	41.8
1	70.2	25.2	0	1	1	16	9	7	0	0	0	0	27	13	10	0	0	4	1	0	0	0	0	26
1	66.8	24	0	0	1	10	4	6	0	0	0	0	14	6	7	1	1	0	0	0	0	0	0	31.5
1	69	20.2	0	0	1	11	6	5	0	0	0	0	17	9	6	0	0	2	1	0	0	0	0	44
1	81.4	25	1	0	0	18	9	8	0	0	1	1	24	6	15	3	1	0	0	0	0	0	0	40.9
1	74.6	24	1	0	1	23	12	9	0	0	2	1	27	7	15	3	1	2	1	0	0	0	0	24.1
1	65	25.5	0	1	0	16	8	7	0	0	1	1	13	7	6	0	0	0	0	0	0	0	0	37.2
1	74.6	23.7	0	0	0	36	19	12	2	1	3	1	50	14	18	2	1	4	1	7	1	5	1	13.8
1	64.5	24.7	0	0	1	14	7	7	0	0	0	0	15	7	7	1	1	0	0	0	0	0	0	36.4
1	73	25.8	1	0	1	22	10	9	1	1	2	1	26	11	14	0	0	1	1	0	0	0	0	36.9
1	69.5	23.9	0	0	0	10	5	5	0	0	0	0	14	7	6	0	0	1	1	0	0	0	0	22.5
1	75.2	20.7	1	0	1	15	7	7	0	0	1	1	16	7	8	1	1	0	0	0	0	0	0	35.8
1	76.4	17.3	0	1	0	18	9	8	0	0	1	1	24	9	12	2	1	1	1	0	0	0	0	28.6
1	67	21.5	0	0	1	25	12	10	1	1	2	1	15	6	9	0	0	0	0	0	0	0	0	38.6
1	74	20.7	0	0	1	9	5	4	0	0	0	0	14	7	7	0	0	0	0	0	0	0	0	25.1
1	68.8	20.6	0	0	1	19	7	8	2	1	2	1	22	5	10	0	0	2	1	5	1	0	0	27.3
1	79.6	27.1	0	0	1	29	14	12	2	1	1	1	41	15	10	2	1	4	1	6	1	4	1	33.9
1	61.2	22.8	1	1	1	13	7	6	0	0	0	0	18	8	9	0	0	0	0	0	0	1	1	38.1
1	75.1	19.6	1	0	1	6	2	4	0	0	0	0	15	7	6	2	1	0	0	0	0	0	0	32.8
1	69.6	22.4	0	0	0	17	8	7	0	0	2	1	18	7	9	2	1	0	0	0	0	0	0	25.2
1	57.4	26.2	0	0	1	4	2	2	0	0	0	0	8	6	1	1	1	0	0	0	0	0	0	36.8
1	76.6	16.2	0	0	1	16	8	8	0	0	0	0	37	11	16	4	1	2	1	3	1	1	1	14.6
1	73.5	22	0	0	0	25	16	7	1	1	1	1	20	4	12	3	1	0	0	0	0	1	1	35.9
2	60.5	25.3	0	0	1	18	10	7	0	0	1	1	12	6	6	0	0	0	0	0	0	0	0	21
2	55.1	20.9	1	0	0	12	6	6	0	0	0	0	13	4	7	2	1	0	0	0	0	0	0	22.9
2	64.3	24.2	0	0	1	20	10	9	0	0	1	1	16	5	10	1	1	0	0	0	0	0	0	18.3
2	77	28.1	0	1	0	22	10	9	1	1	2	1	19	6	10	3	1	0	0	0	0	0	0	20.7
2	70.6	30.5	0	0	0	16	6	8	0	0	2	1	21	8	11	2	1	0	0	0	0	0	0	17.2
2	82.7	24.8	0	0	1	37	20	12	2	1	3	1	28	7	15	2	1	1	1	2	1	1	1	21.1
2	62.2	25.4	0	0	0	24	13	9	1	1	1	1	29	7	16	4	1	0	0	2	1	0	0	20
2	79	28.7	0	0	0	32	17	10	2	1	3	1	29	7	18	4	1	0	0	0	0	0	0	12.5
2	55	21.5	1	0	1	5	3	2	0	0	0	0	3	2	1	0	0	0	0	0	0	0	0	29.6
2	60.9	23	0	0	0	6	4	2	0	0	0	0	4	2	2	0	0	0	0	0	0	0	0	21.6
2	52.6	21.1	0	0	0	10	5	5	0	0	0	0	5	4	1	0	0	0	0	0	0	0	0	18.9
2	54.5	21.8	0	0	1	6	3	3	0	0	0	0	6	5	1	0	0	0	0	0	0	0	0	27.7
2	51.1	20.9	0	0	1	4	2	2	0	0	0	0	8	3	5	0	0	0	0	0	0	0	0	21.6
2	62.3	22.6	1	0	0	6	4	2	0	0	0	0	8	3	5	0	0	0	0	0	0	0	0	32.7
2	53.1	26.8	1	0	1	7	3	4	0	0	0	0	8	4	4	0	0	0	0	0	0	0	0	31.1
2	52.4	21.7	1	0	0	8	2	6	0	0	0	0	8	3	5	0	0	0	0	0	0	0	0	35.7
2	54.6	28.2	0	0	1	8	4	4	0	0	0	0	8	4	4	0	0	0	0	0	0	0	0	26
2	55.9	23.2	0	0	0	10	5	5	0	0	0	0	8	4	4	0	0	0	0	0	0	0	0	21
2	50.9	23.5	0	0	1	11	7	4	0	0	0	0	8	4	4	0	0	0	0	0	0	0	0	22.2
2	59.9	20.2	0	0	1	13	7	6	0	0	0	0	8	3	5	0	0	0	0	0	0	0	0	24.2
2	54.9	21.4	1	0	1	3	2	1	0	0	0	0	9	5	4	0	0	0	0	0	0	0	0	28.1
2	52.5	24.8	0	0	0	5	3	2	0	0	0	0	9	3	6	0	0	0	0	0	0	0	0	26.7
2	60.7	21.2	0	0	0	10	4	6	0	0	0	0	9	6	3	0	0	0	0	0	0	0	0	21.4
2	50.5	22.2	1	0	1	10	6	4	0	0	0	0	9	4	5	0	0	0	0	0	0	0	0	27
2	59.5	26.2	0	0	0	12	6	6	0	0	0	0	9	5	4	0	0	0	0	0	0	0	0	33.1
2	50.4	24.6	1	0	0	13	7	6	0	0	0	0	9	6	3	0	0	0	0	0	0	0	0	31
2	59.3	24.1	1	0	1	2	2	0	0	0	0	0	10	3	7	0	0	0	0	0	0	0	0	18.3
2	63	21.8	1	0	0	4	2	2	0	0	0	0	10	3	6	1	1	0	0	0	0	0	0	25.6
2	51.5	21.8	0	0	1	6	3	3	0	0	0	0	10	6	4	0	0	0	0	0	0	0	0	23.3
2	57	22.5	0	0	0	6	4	2	0	0	0	0	10	4	6	0	0	0	0	0	0	0	0	20
2	54.9	28.4	0	0	1	6	4	2	0	0	0	0	10	4	6	0	0	0	0	0	0	0	0	28.8
2	54.4	23.6	1	0	0	8	3	5	0	0	0	0	10	2	8	0	0	0	0	0	0	0	0	24.1
2	53.6	24	0	0	0	8	4	4	0	0	0	0	10	6	4	0	0	0	0	0	0	0	0	20.1
2	55.1	24.5	1	0	0	9	5	4	0	0	0	0	10	6	4	0	0	0	0	0	0	0	0	22.3
2	54.7	24.5	0	0	0	9	5	4	0	0	0	0	10	6	4	0	0	0	0	0	0	0	0	23.5
2	55	26.9	0	0	0	9	6	3	0	0	0	0	10	4	4	2	1	0	0	0	0	0	0	26.2
2	52.6	24	0	0	1	9	3	6	0	0	0	0	10	4	6	0	0	0	0	0	0	0	0	26.8
2	63.4	22.3	0	0	0	11	7	4	0	0	0	0	10	4	6	0	0	0	0	0	0	0	0	21.2
2	67.9	23.1	0	0	0	11	5	6	0	0	0	0	10	6	4	0	0	0	0	0	0	0	0	19.7
2	59.8	23.7	0	0	1	13	8	5	0	0	0	0	10	4	6	0	0	0	0	0	0	0	0	20.8
2	52.5	21.2	1	0	1	14	8	6	0	0	0	0	10	3	7	0	0	0	0	0	0	0	0	23.4
2	59.1	26.6	0	0	1	15	9	5	0	0	1	1	10	4	6	0	0	0	0	0	0	0	0	27.7
2	60.9	25.2	0	0	0	2	2	0	0	0	0	0	11	4	7	0	0	0	0	0	0	0	0	24.1
2	59.9	21.9	1	0	0	4	2	2	0	0	0	0	11	4	7	0	0	0	0	0	0	0	0	30.7
2	51.9	18	1	0	0	6	3	3	0	0	0	0	11	3	6	2	1	0	0	0	0	0	0	28.6
2	54.4	25.1	0	0	1	6	4	2	0	0	0	0	11	6	5	0	0	0	0	0	0	0	0	22.7
2	49.7	16.6	1	0	0	7	4	3	0	0	0	0	11	5	6	0	0	0	0	0	0	0	0	27.9
2	52.8	18.9	1	0	0	7	4	3	0	0	0	0	11	4	7	0	0	0	0	0	0	0	0	29
2	56.4	20.9	1	0	0	8	6	2	0	0	0	0	11	4	6	1	1	0	0	0	0	0	0	20.8
2	50.7	26.1	0	0	0	9	5	4	0	0	0	0	11	5	5	1	1	0	0	0	0	0	0	16
2	64.9	25.7	1	0	1	10	5	5	0	0	0	0	11	2	9	0	0	0	0	0	0	0	0	26.8
2	51.7	27	1	0	1	10	6	4	0	0	0	0	11	4	7	0	0	0	0	0	0	0	0	24.4
2	57.1	20.7	0	0	0	10	4	6	0	0	0	0	11	6	5	0	0	0	0	0	0	0	0	20.7
2	52.3	19.4	1	0	0	11	5	6	0	0	0	0	11	6	5	0	0	0	0	0	0	0	0	25.8
2	52.3	26.2	0	0	1	11	6	5	0	0	0	0	11	6	5	0	0	0	0	0	0	0	0	21.9
2	53.2	23.7	1	0	1	11	5	6	0	0	0	0	11	5	6	0	0	0	0	0	0	0	0	33.6
2	57.3	26.1	0	0	0	11	7	4	0	0	0	0	11	5	6	0	0	0	0	0	0	0	0	29.7
2	52.9	23.4	1	0	0	13	7	6	0	0	0	0	11	5	6	0	0	0	0	0	0	0	0	24.5
2	54.6	20.2	0	0	0	13	8	5	0	0	0	0	11	6	5	0	0	0	0	0	0	0	0	26.8
2	57.2	18.2	1	0	0	14	8	4	0	0	2	1	11	3	8	0	0	0	0	0	0	0	0	22.2
2	52.6	25.7	0	0	0	14	7	7	0	0	0	0	11	6	5	0	0	0	0	0	0	0	0	32.6
2	54.5	22.8	0	0	0	16	8	7	0	0	1	1	11	5	5	1	1	0	0	0	0	0	0	20.5
2	55.3	22.6	0	0	0	8	4	4	0	0	0	0	12	6	6	0	0	0	0	0	0	0	0	21
2	60.2	32.2	0	0	0	8	4	4	0	0	0	0	12	4	6	2	1	0	0	0	0	0	0	29.7
2	69.9	19	0	0	0	9	5	4	0	0	0	0	12	6	6	0	0	0	0	0	0	0	0	20.1
2	53.9	17.7	0	0	1	9	5	4	0	0	0	0	12	6	6	0	0	0	0	0	0	0	0	14
2	57.1	21.4	0	0	1	9	5	4	0	0	0	0	12	6	5	1	1	0	0	0	0	0	0	20.1
2	54.7	21.6	1	0	1	9	5	4	0	0	0	0	12	6	6	0	0	0	0	0	0	0	0	25.6
2	54.4	22.8	1	0	0	9	5	4	0	0	0	0	12	4	8	0	0	0	0	0	0	0	0	30.4
2	49.8	22.3	1	0	0	10	6	4	0	0	0	0	12	5	7	0	0	0	0	0	0	0	0	28.9
2	52.1	23.3	0	0	1	10	5	5	0	0	0	0	12	5	7	0	0	0	0	0	0	0	0	25.3
2	58.6	21.2	0	0	0	10	5	5	0	0	0	0	12	7	5	0	0	0	0	0	0	0	0	27.8
2	55	21.9	0	0	1	11	4	7	0	0	0	0	12	4	8	0	0	0	0	0	0	0	0	27.7
2	51.4	23	0	0	1	11	6	5	0	0	0	0	12	6	6	0	0	0	0	0	0	0	0	19.3
2	51	29.2	1	0	1	11	6	5	0	0	0	0	12	6	6	0	0	0	0	0	0	0	0	25.8
2	52.6	23.5	0	0	0	12	7	5	0	0	0	0	12	5	7	0	0	0	0	0	0	0	0	21.6
2	54.6	22.1	0	0	0	12	6	4	0	0	2	1	12	8	4	0	0	0	0	0	0	0	0	22.8
2	56.1	24.2	1	0	0	12	6	6	0	0	0	0	12	5	7	0	0	0	0	0	0	0	0	11.8
2	58.1	26.3	1	0	0	12	6	4	1	1	1	1	12	6	4	0	0	2	1	0	0	0	0	27.8
2	61.5	20.9	0	1	0	12	8	4	0	0	0	0	12	5	7	0	0	0	0	0	0	0	0	27.3
2	62.7	23.8	0	0	1	12	6	6	0	0	0	0	12	4	8	0	0	0	0	0	0	0	0	23.7
2	64.9	18.3	0	0	0	12	6	6	0	0	0	0	12	6	6	0	0	0	0	0	0	0	0	20.7
2	55	22.5	1	0	1	13	7	6	0	0	0	0	12	6	6	0	0	0	0	0	0	0	0	29.3
2	51.9	22	1	0	0	13	7	6	0	0	0	0	12	3	8	1	1	0	0	0	0	0	0	18.8
2	59.9	24.4	0	0	0	13	7	6	0	0	0	0	12	4	8	0	0	0	0	0	0	0	0	25.3
2	65.8	26.9	0	0	1	13	7	6	0	0	0	0	12	7	5	0	0	0	0	0	0	0	0	19.2
2	57.4	25.8	0	0	1	13	7	6	0	0	0	0	12	7	5	0	0	0	0	0	0	0	0	24.5
2	54.9	22.3	1	0	0	14	8	6	0	0	0	0	12	6	6	0	0	0	0	0	0	0	0	19.7
2	70.9	25.1	0	0	0	14	6	8	0	0	0	0	12	5	7	0	0	0	0	0	0	0	0	20
2	73.1	26.8	1	0	0	14	9	5	0	0	0	0	12	6	5	1	1	0	0	0	0	0	0	19.7
2	58.7	23.6	0	0	0	14	6	7	0	0	1	1	12	5	7	0	0	0	0	0	0	0	0	24.1
2	56.1	23.9	0	0	0	15	9	6	0	0	0	0	12	6	6	0	0	0	0	0	0	0	0	19.9
2	50.3	29.3	0	0	1	16	8	8	0	0	0	0	12	5	7	0	0	0	0	0	0	0	0	29.2
2	72.7	23	0	0	0	20	8	10	2	1	0	0	12	2	10	0	0	0	0	0	0	0	0	19.2
2	53.5	24.3	0	0	1	2	2	0	0	0	0	0	13	6	6	1	1	0	0	0	0	0	0	31.4
2	52.2	24.5	1	0	0	2	2	0	0	0	0	0	13	6	7	0	0	0	0	0	0	0	0	23
2	60.2	21.1	0	0	1	4	2	2	0	0	0	0	13	5	8	0	0	0	0	0	0	0	0	24.5
2	56.9	25.1	0	0	1	4	2	2	0	0	0	0	13	4	9	0	0	0	0	0	0	0	0	24.8
2	59.9	25.7	0	0	0	4	3	1	0	0	0	0	13	5	8	0	0	0	0	0	0	0	0	30.5
2	53.1	21	0	0	1	5	3	2	0	0	0	0	13	5	8	0	0	0	0	0	0	0	0	21.4
2	51.8	24	0	0	1	5	3	2	0	0	0	0	13	6	7	0	0	0	0	0	0	0	0	18.6
2	62.3	20.2	0	0	0	7	6	1	0	0	0	0	13	7	5	0	0	0	0	1	1	0	0	22.5
2	50.2	27.6	1	0	1	8	4	4	0	0	0	0	13	6	7	0	0	0	0	0	0	0	0	28.5
2	54.7	22.1	0	0	0	8	4	4	0	0	0	0	13	5	8	0	0	0	0	0	0	0	0	20.4
2	54.3	21.7	1	0	1	8	4	4	0	0	0	0	13	5	8	0	0	0	0	0	0	0	0	20.1
2	57.4	21.3	0	0	0	9	3	6	0	0	0	0	13	5	7	1	1	0	0	0	0	0	0	24
2	69.6	21.4	0	0	0	9	5	4	0	0	0	0	13	5	8	0	0	0	0	0	0	0	0	24.2
2	51.8	22.3	1	0	0	10	5	5	0	0	0	0	13	6	7	0	0	0	0	0	0	0	0	20.4
2	55.3	24	1	0	1	10	4	6	0	0	0	0	13	5	8	0	0	0	0	0	0	0	0	29.9
2	51.3	24.3	1	0	0	11	6	5	0	0	0	0	13	7	6	0	0	0	0	0	0	0	0	29.3
2	58	24.5	0	0	1	11	5	6	0	0	0	0	13	6	7	0	0	0	0	0	0	0	0	17.5
2	53.9	21.2	0	0	0	11	6	5	0	0	0	0	13	5	8	0	0	0	0	0	0	0	0	23.3
2	54	24.9	0	0	0	11	5	4	0	0	2	1	13	6	7	0	0	0	0	0	0	0	0	17.2
2	58	26.1	0	0	0	11	7	4	0	0	0	0	13	5	7	1	1	0	0	0	0	0	0	20.7
2	53.5	20.9	1	0	0	12	6	6	0	0	0	0	13	5	8	0	0	0	0	0	0	0	0	24
2	55.9	23.8	0	0	1	12	6	6	0	0	0	0	13	5	6	2	1	0	0	0	0	0	0	21.2
2	68.1	25	0	0	0	12	8	4	0	0	0	0	13	5	8	0	0	0	0	0	0	0	0	20.4
2	50.8	28.2	0	0	1	12	7	4	0	0	1	1	13	7	6	0	0	0	0	0	0	0	0	26
2	64.2	19.3	1	0	1	13	8	5	0	0	0	0	13	5	8	0	0	0	0	0	0	0	0	25.3
2	55.1	23.4	1	0	1	13	8	5	0	0	0	0	13	8	5	0	0	0	0	0	0	0	0	21.6
2	51.9	23	1	0	0	14	7	7	0	0	0	0	13	5	8	0	0	0	0	0	0	0	0	27.1
2	69.2	23.6	1	0	0	14	7	6	0	0	1	1	13	5	8	0	0	0	0	0	0	0	0	14.2
2	70	24	0	0	1	14	6	8	0	0	0	0	13	5	7	1	1	0	0	0	0	0	0	16.7
2	66.6	19.9	0	0	0	15	7	7	0	0	1	1	13	5	7	1	1	0	0	0	0	0	0	18.1
2	54.2	22.2	1	0	0	15	7	8	0	0	0	0	13	5	7	1	1	0	0	0	0	0	0	30
2	54	27.2	0	0	0	16	9	6	0	0	1	1	13	6	7	0	0	0	0	0	0	0	0	27.8
2	57	23.9	0	0	0	16	9	6	0	0	1	1	13	5	8	0	0	0	0	0	0	0	0	21.4
2	59.5	27.2	0	0	0	17	8	9	0	0	0	0	13	6	6	1	1	0	0	0	0	0	0	16.3
2	54.3	18.8	1	0	1	17	7	8	0	0	2	1	13	5	6	2	1	0	0	0	0	0	0	17.5
2	50.1	22.9	0	0	0	19	10	8	1	1	0	0	13	5	7	1	1	0	0	0	0	0	0	20.5
2	52.2	24.3	1	0	1	2	2	0	0	0	0	0	14	8	6	0	0	0	0	0	0	0	0	17.9
2	59.3	22.8	0	0	1	7	4	3	0	0	0	0	14	4	8	2	1	0	0	0	0	0	0	24
2	53.1	20.6	1	0	1	8	4	4	0	0	0	0	14	7	7	0	0	0	0	0	0	0	0	23
2	52	24.4	0	0	1	8	4	4	0	0	0	0	14	8	3	1	1	2	1	0	0	0	0	21.3
2	63.2	21.7	1	0	1	8	4	4	0	0	0	0	14	5	9	0	0	0	0	0	0	0	0	30
2	53.9	22.7	0	0	0	10	5	5	0	0	0	0	14	2	10	0	0	0	0	2	1	0	0	22.5
2	56.3	24	0	0	0	10	6	4	0	0	0	0	14	7	7	0	0	0	0	0	0	0	0	24
2	59.3	34	0	0	0	10	3	6	0	0	1	1	14	5	9	0	0	0	0	0	0	0	0	15.6
2	51.9	21.8	0	0	0	10	6	4	0	0	0	0	14	7	7	0	0	0	0	0	0	0	0	30
2	63.1	25.1	0	0	0	10	6	4	0	0	0	0	14	6	8	0	0	0	0	0	0	0	0	27.5
2	58.8	23.5	1	0	0	11	7	4	0	0	0	0	14	7	6	0	0	1	1	0	0	0	0	18.9
2	55.9	21.6	0	0	0	12	7	5	0	0	0	0	14	7	6	1	1	0	0	0	0	0	0	20.3
2	63.9	23.9	0	0	1	12	6	5	0	0	1	1	14	6	8	0	0	0	0	0	0	0	0	28.1
2	64.5	23.5	0	0	0	12	4	8	0	0	0	0	14	9	5	0	0	0	0	0	0	0	0	16.8
2	59.5	23.7	0	0	0	13	6	6	0	0	1	1	14	6	8	0	0	0	0	0	0	0	0	19.7
2	72.2	22.3	0	0	0	13	7	6	0	0	0	0	14	5	8	1	1	0	0	0	0	0	0	22.9
2	49.6	23.7	1	0	0	14	6	8	0	0	0	0	14	6	8	0	0	0	0	0	0	0	0	19.6
2	61.2	26.3	0	0	0	14	8	6	0	0	0	0	14	6	8	0	0	0	0	0	0	0	0	13.2
2	64.7	23.1	0	0	1	15	7	7	0	0	1	1	14	5	7	2	1	0	0	0	0	0	0	27.3
2	58.6	20.3	1	0	0	15	9	5	0	0	1	1	14	6	8	0	0	0	0	0	0	0	0	25.3
2	57.5	28	0	0	1	15	9	6	0	0	0	0	14	6	7	1	1	0	0	0	0	0	0	22.9
2	56	23.8	0	0	1	16	9	6	0	0	1	1	14	6	7	1	1	0	0	0	0	0	0	30
2	58.9	26.8	0	0	0	16	8	8	0	0	0	0	14	7	6	0	0	1	1	0	0	0	0	19.6
2	57.2	23.5	1	0	0	17	7	8	1	1	1	1	14	7	6	0	0	1	1	0	0	0	0	19.3
2	61.8	23.1	1	0	0	17	8	8	0	0	1	1	14	5	7	2	1	0	0	0	0	0	0	26.2
2	57.1	26.6	1	0	0	17	9	7	0	0	1	1	14	5	8	1	1	0	0	0	0	0	0	23.3
2	74.4	24.4	0	0	1	20	12	6	0	0	2	1	14	4	10	0	0	0	0	0	0	0	0	23.5
2	64.2	21.7	0	0	0	21	7	12	2	1	0	0	14	2	11	1	1	0	0	0	0	0	0	22.3
2	74.1	25.3	0	0	0	22	13	7	0	0	2	1	14	6	8	0	0	0	0	0	0	0	0	21.1
2	54.6	23.4	1	0	0	4	2	2	0	0	0	0	15	5	9	1	1	0	0	0	0	0	0	20.3
2	66.6	23.5	1	0	0	6	3	3	0	0	0	0	15	6	9	0	0	0	0	0	0	0	0	22.7
2	58.2	26.5	0	0	1	7	5	2	0	0	0	0	15	8	6	0	0	1	1	0	0	0	0	24.5
2	64.1	27	0	0	0	9	7	2	0	0	0	0	15	5	8	0	0	0	0	0	0	2	1	35
2	57.4	22.5	0	0	0	9	4	5	0	0	0	0	15	6	9	0	0	0	0	0	0	0	0	17.2
2	58.6	22.8	1	0	0	9	3	6	0	0	0	0	15	7	7	1	1	0	0	0	0	0	0	29
2	60.1	26.4	0	0	1	10	8	2	0	0	0	0	15	7	8	0	0	0	0	0	0	0	0	28.8
2	54.4	23.9	0	0	0	10	5	5	0	0	0	0	15	8	7	0	0	0	0	0	0	0	0	22.5
2	58.7	26	0	0	1	10	6	4	0	0	0	0	15	4	8	3	1	0	0	0	0	0	0	24
2	63.5	26.5	0	0	0	10	6	4	0	0	0	0	15	6	8	1	1	0	0	0	0	0	0	16.3
2	52.8	23.1	1	0	0	11	4	6	0	0	1	1	15	6	6	2	1	1	1	0	0	0	0	25.2
2	57.6	26.9	0	0	1	11	5	6	0	0	0	0	15	6	8	1	1	0	0	0	0	0	0	14.6
2	62.3	21.6	0	0	0	12	5	7	0	0	0	0	15	6	8	1	1	0	0	0	0	0	0	25.1
2	60.6	18.5	1	0	0	12	6	6	0	0	0	0	15	6	8	1	1	0	0	0	0	0	0	29.9
2	51.6	20.3	0	0	0	13	6	7	0	0	0	0	15	6	9	0	0	0	0	0	0	0	0	19.9
2	64	29	0	0	0	13	6	7	0	0	0	0	15	6	9	0	0	0	0	0	0	0	0	20.1
2	59.7	26.8	0	0	0	13	7	6	0	0	0	0	15	10	5	0	0	0	0	0	0	0	0	29.2
2	61	23.3	0	0	0	14	8	6	0	0	0	0	15	6	9	0	0	0	0	0	0	0	0	17.1
2	68.3	26.2	1	0	0	14	7	7	0	0	0	0	15	7	8	0	0	0	0	0	0	0	0	12.4
2	57	25.7	0	0	1	15	8	7	0	0	0	0	15	7	7	1	1	0	0	0	0	0	0	12.4
2	68	22	0	0	1	16	7	7	1	1	1	1	15	6	7	2	1	0	0	0	0	0	0	17.8
2	57.4	24	0	0	1	16	8	8	0	0	0	0	15	6	9	0	0	0	0	0	0	0	0	26.2
2	65.2	23.3	0	0	1	18	11	7	0	0	0	0	15	8	6	1	1	0	0	0	0	0	0	21
2	57.2	27.1	0	0	1	19	10	8	0	0	1	1	15	7	6	2	1	0	0	0	0	0	0	20.1
2	55.9	19.5	1	0	0	5	3	2	0	0	0	0	16	2	12	2	1	0	0	0	0	0	0	24.2
2	53.9	23.2	1	0	0	6	4	2	0	0	0	0	16	6	10	0	0	0	0	0	0	0	0	18.5
2	53.3	22	1	0	0	10	6	4	0	0	0	0	16	6	9	1	1	0	0	0	0	0	0	22.2
2	51.6	25.2	0	0	0	10	6	4	0	0	0	0	16	6	10	0	0	0	0	0	0	0	0	27.1
2	65.6	24	0	0	0	10	4	6	0	0	0	0	16	6	8	2	1	0	0	0	0	0	0	16.7
2	51.1	20.8	0	0	0	11	6	4	0	0	1	1	16	7	8	0	0	1	1	0	0	0	0	30.8
2	68.4	20.6	1	0	0	12	6	6	0	0	0	0	16	5	9	2	1	0	0	0	0	0	0	19
2	65.4	20.3	1	0	1	12	5	7	0	0	0	0	16	6	8	2	1	0	0	0	0	0	0	23
2	59.5	25.8	0	0	1	12	4	8	0	0	0	0	16	3	11	2	1	0	0	0	0	0	0	26
2	56.6	23	0	0	1	13	8	4	0	0	1	1	16	9	4	0	0	3	1	0	0	0	0	14
2	59.5	23.7	0	0	0	14	8	6	0	0	0	0	16	7	8	1	1	0	0	0	0	0	0	25.8
2	55.6	29.1	0	0	0	14	8	6	0	0	0	0	16	6	8	1	1	1	1	0	0	0	0	25.2
2	66.3	25.2	0	0	0	14	8	5	0	0	1	1	16	7	6	1	1	2	1	0	0	0	0	21.5
2	53.5	25.3	1	0	1	15	8	7	0	0	0	0	16	8	8	0	0	0	0	0	0	0	0	32.7
2	62.9	27.5	0	0	1	15	8	6	0	0	1	1	16	6	9	1	1	0	0	0	0	0	0	19.4
2	54.6	23.8	0	0	1	16	11	5	0	0	0	0	16	5	10	1	1	0	0	0	0	0	0	25.2
2	63.9	25.5	0	0	0	16	8	8	0	0	0	0	16	7	7	2	1	0	0	0	0	0	0	18.2
2	58.2	24.8	1	0	0	17	9	8	0	0	0	0	16	8	7	1	1	0	0	0	0	0	0	27.9
2	71.6	21.8	0	0	0	17	9	6	0	0	2	1	16	7	7	2	1	0	0	0	0	0	0	15.1
2	69.4	24.2	0	0	0	18	8	8	1	1	1	1	16	7	7	2	1	0	0	0	0	0	0	21.2
2	58.7	24.8	1	0	1	18	8	10	0	0	0	0	16	5	11	0	0	0	0	0	0	0	0	22.7
2	56.3	26.4	1	0	0	25	14	10	0	0	1	1	16	5	8	3	1	0	0	0	0	0	0	28.5
2	67.6	24.9	0	0	0	29	17	10	0	0	2	1	16	6	8	2	1	0	0	0	0	0	0	23
2	65	27.1	0	0	0	35	20	10	2	1	3	1	16	6	8	1	1	0	0	1	1	0	0	24.1
2	70.8	28.8	0	0	0	2	0	2	0	0	0	0	17	6	8	2	1	0	0	1	1	0	0	17.8
2	58.2	23.3	1	0	1	8	2	6	0	0	0	0	17	5	9	3	1	0	0	0	0	0	0	26
2	72.4	16.3	0	0	0	10	5	5	0	0	0	0	17	5	10	2	1	0	0	0	0	0	0	24.4
2	65.3	26.5	0	0	1	10	6	4	0	0	0	0	17	8	8	1	1	0	0	0	0	0	0	26.3
2	54.1	23.1	1	0	0	10	6	4	0	0	0	0	17	4	11	1	1	0	0	1	1	0	0	21.3
2	63.7	21.2	0	0	0	11	6	4	0	0	1	1	17	8	7	2	1	0	0	0	0	0	0	22.5
2	56.8	23.5	1	0	0	11	5	6	0	0	0	0	17	7	8	2	1	0	0	0	0	0	0	21.2
2	63.4	21.3	0	0	1	12	6	6	0	0	0	0	17	8	8	1	1	0	0	0	0	0	0	14.7
2	54.3	25.6	0	0	1	12	6	6	0	0	0	0	17	5	8	0	0	0	0	4	1	0	0	21.9
2	70.9	21.4	0	0	0	13	5	8	0	0	0	0	17	2	12	3	1	0	0	0	0	0	0	21.9
2	66	22.1	0	0	0	13	7	6	0	0	0	0	17	7	8	2	1	0	0	0	0	0	0	16.9
2	64.5	24.8	1	0	0	14	6	8	0	0	0	0	17	8	7	0	0	2	1	0	0	0	0	29.3
2	62.3	25.2	1	0	1	14	8	6	0	0	0	0	17	6	11	0	0	0	0	0	0	0	0	28.2
2	72.1	27.9	0	0	0	14	6	8	0	0	0	0	17	6	9	2	1	0	0	0	0	0	0	20
2	57.3	25.6	0	0	0	16	10	6	0	0	0	0	17	7	10	0	0	0	0	0	0	0	0	20
2	64.3	23.6	0	0	0	17	10	6	0	0	1	1	17	7	9	1	1	0	0	0	0	0	0	23.3
2	62	23.4	0	0	0	19	9	8	1	1	1	1	17	5	10	2	1	0	0	0	0	0	0	23.8
2	61.9	24.4	0	0	0	21	12	8	0	0	1	1	17	6	8	3	1	0	0	0	0	0	0	15.9
2	57.4	21.3	1	0	0	5	3	2	0	0	0	0	18	8	8	0	0	2	1	0	0	0	0	30.8
2	54.3	23.8	0	0	0	7	3	4	0	0	0	0	18	1	15	2	1	0	0	0	0	0	0	15.4
2	65.9	21.8	0	0	0	8	3	5	0	0	0	0	18	7	8	3	1	0	0	0	0	0	0	22.7
2	55.4	25	1	0	0	8	4	4	0	0	0	0	18	8	9	1	1	0	0	0	0	0	0	26.8
2	79.3	25.8	1	0	0	10	7	2	0	0	1	1	18	6	6	2	1	1	1	2	1	1	1	24.4
2	62.1	17	0	0	0	10	6	4	0	0	0	0	18	8	6	3	1	1	1	0	0	0	0	21.9
2	56.3	23.4	0	0	0	11	5	6	0	0	0	0	18	7	9	2	1	0	0	0	0	0	0	30.3
2	66.6	17.8	0	0	0	12	6	6	0	0	0	0	18	5	11	2	1	0	0	0	0	0	0	18.8
2	67.6	18.6	0	0	0	13	5	8	0	0	0	0	18	7	9	2	1	0	0	0	0	0	0	18.9
2	69.1	26.2	0	0	1	14	8	6	0	0	0	0	18	6	10	2	1	0	0	0	0	0	0	24.9
2	67.2	25.5	0	0	0	14	6	6	0	0	2	1	18	6	12	0	0	0	0	0	0	0	0	21.1
2	57.2	27.3	1	0	0	16	8	8	0	0	0	0	18	7	11	0	0	0	0	0	0	0	0	25.3
2	62.1	23.9	0	0	0	17	8	8	0	0	1	1	18	7	10	1	1	0	0	0	0	0	0	15.8
2	65.5	25.6	0	0	0	17	9	7	0	0	1	1	18	8	8	2	1	0	0	0	0	0	0	27.9
2	69.8	23.1	0	0	0	18	9	8	0	0	1	1	18	7	10	1	1	0	0	0	0	0	0	19.4
2	78.4	19.4	0	0	0	19	10	8	0	0	1	1	18	7	9	2	1	0	0	0	0	0	0	28.6
2	77.8	23	0	0	0	20	9	8	2	1	1	1	18	5	12	1	1	0	0	0	0	0	0	20.8
2	56.7	22.9	0	0	0	2	2	0	0	0	0	0	19	5	10	4	1	0	0	0	0	0	0	19.7
2	53	23.2	1	0	0	8	5	3	0	0	0	0	19	8	8	2	1	1	1	0	0	0	0	21
2	56.8	20.5	0	0	0	12	6	6	0	0	0	0	19	6	11	2	1	0	0	0	0	0	0	21.1
2	57.6	26.7	0	0	0	12	6	6	0	0	0	0	19	8	11	0	0	0	0	0	0	0	0	23.7
2	67.2	21	1	0	0	13	7	6	0	0	0	0	19	6	11	2	1	0	0	0	0	0	0	28.8
2	62.9	22	0	0	0	13	7	6	0	0	0	0	19	6	11	2	1	0	0	0	0	0	0	25.8
2	68.4	19.3	0	0	0	14	6	8	0	0	0	0	19	7	10	2	1	0	0	0	0	0	0	15.3
2	67.5	24.6	0	0	0	14	5	8	0	0	1	1	19	6	11	2	1	0	0	0	0	0	0	18.5
2	61.7	26.1	0	0	1	14	6	7	0	0	1	1	19	7	10	2	1	0	0	0	0	0	0	27.7
2	60.5	27.3	0	0	0	16	8	6	0	0	2	1	19	5	12	2	1	0	0	0	0	0	0	22.1
2	64.5	23.8	1	0	0	17	11	6	0	0	0	0	19	3	10	0	0	0	0	4	1	2	1	27.8
2	71.6	26.2	1	0	0	18	10	7	0	0	1	1	19	4	12	3	1	0	0	0	0	0	0	17.9
2	59.9	27.2	0	0	1	20	10	9	0	0	1	1	19	6	11	2	1	0	0	0	0	0	0	20.8
2	58.9	20.3	0	0	0	21	10	8	1	1	2	1	19	7	10	0	0	0	0	0	0	0	0	19.9
2	68.2	20.8	0	0	0	28	15	10	1	1	2	1	19	7	11	1	1	0	0	0	0	0	0	19.7
2	63.6	27.3	0	0	0	29	15	11	1	1	2	1	19	6	12	1	1	0	0	0	0	0	0	16.9
2	54.8	20.4	0	0	1	6	2	4	0	0	0	0	20	10	7	1	1	2	1	0	0	0	0	23.2
2	63.8	20.4	0	0	0	9	5	4	0	0	0	0	20	5	12	3	1	0	0	0	0	0	0	18.8
2	67.2	26	0	0	0	9	5	4	0	0	0	0	20	9	9	1	1	1	1	0	0	0	0	25.9
2	80.8	21.1	0	0	0	9	5	4	0	0	0	0	20	5	11	4	1	0	0	0	0	0	0	15.3
2	73.7	21.4	0	0	0	15	7	8	0	0	0	0	20	7	11	2	1	0	0	0	0	0	0	19.6
2	76.6	17.6	0	0	0	16	7	8	0	0	1	1	20	6	9	3	1	0	0	2	1	0	0	16.9
2	67.3	25.9	0	0	0	16	8	6	0	0	2	1	20	7	11	2	1	0	0	0	0	0	0	18.3
2	69.5	22.4	0	0	1	16	9	7	0	0	0	0	20	7	11	1	1	1	1	0	0	0	0	19.4
2	73.4	26.3	0	0	0	17	8	8	0	0	1	1	20	6	10	3	1	0	0	0	0	1	1	15.8
2	75.5	26.9	0	0	0	17	8	8	0	0	1	1	20	5	12	3	1	0	0	0	0	0	0	19.3
2	61.4	27	0	0	0	17	9	6	0	0	2	1	20	8	11	1	1	0	0	0	0	0	0	28.2
2	66.2	25.1	0	0	0	25	13	9	1	1	2	1	20	7	11	2	1	0	0	0	0	0	0	18.3
2	63.3	23.7	0	0	0	35	18	11	2	1	4	1	20	6	12	2	1	0	0	0	0	0	0	21.8
2	58.9	26.2	1	0	1	6	2	4	0	0	0	0	21	9	9	1	1	2	1	0	0	0	0	24.7
2	62.2	26	0	0	0	10	5	5	0	0	0	0	21	4	14	3	1	0	0	0	0	0	0	23
2	61.8	22.7	0	0	1	13	10	2	0	0	1	1	21	5	12	4	1	0	0	0	0	0	0	23.8
2	68.6	23.4	0	0	0	15	8	7	0	0	0	0	21	10	8	1	1	1	1	0	0	1	1	19.3
2	72.8	24.6	0	0	1	18	10	7	0	0	1	1	21	9	9	2	1	1	1	0	0	0	0	20
2	67.2	24.6	1	0	0	18	10	8	0	0	0	0	21	8	10	3	1	0	0	0	0	0	0	19.2
2	73.1	27.5	0	0	1	22	10	9	1	1	2	1	21	8	9	2	1	2	1	0	0	0	0	14.9
2	69	26.1	0	0	1	14	6	8	0	0	0	0	22	6	13	3	1	0	0	0	0	0	0	16.9
2	68.6	23.6	0	0	0	23	11	10	0	0	2	1	22	9	13	0	0	0	0	0	0	0	0	20.4
2	64.6	20.5	1	0	0	24	13	9	0	0	2	1	22	8	12	2	1	0	0	0	0	0	0	24.1
2	76.7	20.5	0	0	0	10	6	4	0	0	0	0	23	10	7	2	1	3	1	1	1	0	0	17.9
2	75.6	25.1	0	0	0	15	6	9	0	0	0	0	23	6	11	2	1	0	0	2	1	2	1	18.9
2	60.3	20.9	0	0	0	14	6	8	0	0	0	0	24	6	15	3	1	0	0	0	0	0	0	18.3
2	71.3	26.1	0	0	0	16	8	7	0	0	1	1	24	10	10	0	0	2	1	1	1	1	1	18.1
2	70.2	24.6	0	0	0	18	10	8	0	0	0	0	24	3	16	4	1	0	0	1	1	0	0	23.6
2	62.7	23.5	1	0	0	6	4	2	0	0	0	0	25	6	16	3	1	0	0	0	0	0	0	27.1
2	77.5	20.3	0	0	0	11	6	5	0	0	0	0	25	4	16	4	1	0	0	1	1	0	0	14.9
2	84.3	24.6	0	0	0	13	9	4	0	0	0	0	25	4	17	4	1	0	0	0	0	0	0	14.9
2	64	20.5	0	0	0	16	8	7	0	0	1	1	25	7	12	4	1	0	0	2	1	0	0	14.4
2	69.5	20.3	0	0	0	16	10	6	0	0	0	0	25	6	15	4	1	0	0	0	0	0	0	24.2
2	71.1	22.8	0	0	0	16	6	10	0	0	0	0	25	8	12	4	1	1	1	0	0	0	0	21
2	75	21	0	0	0	16	7	9	0	0	0	0	25	7	14	4	1	0	0	0	0	0	0	23.7
2	77.3	24.5	1	0	0	20	8	10	2	1	0	0	25	5	16	4	1	0	0	0	0	0	0	19.2
2	74.8	18.8	0	0	0	23	12	10	0	0	1	1	25	7	14	4	1	0	0	0	0	0	0	15.7
2	73.3	22.6	0	0	0	33	16	12	2	1	3	1	25	5	14	4	1	0	0	0	0	2	1	18.3
2	81.5	28.1	0	0	0	16	8	6	0	0	2	1	26	10	13	3	1	0	0	0	0	0	0	17.2
2	79.9	19.7	0	0	0	37	19	12	2	1	4	1	26	6	16	4	1	0	0	0	0	0	0	12.1
2	72.4	29.2	0	0	0	20	10	8	0	0	2	1	27	7	15	3	1	2	1	0	0	0	0	15.6
2	72.3	20.3	0	0	0	23	12	10	0	0	1	1	28	7	16	4	1	0	0	1	1	0	0	22.1
2	77.9	19.6	0	0	0	25	11	12	2	1	0	0	28	3	20	4	1	0	0	1	1	0	0	14.4
2	70.8	22.7	0	0	0	14	4	10	0	0	0	0	29	9	14	4	1	2	1	0	0	0	0	14
2	70.3	21.3	0	0	1	18	9	8	0	0	1	1	29	10	12	3	1	1	1	2	1	1	1	19.4
2	88.5	22.2	0	0	0	34	20	10	2	1	2	1	29	8	11	3	1	0	0	5	1	2	1	9.7
2	79.8	24.8	0	0	0	42	24	12	2	1	4	1	30	6	18	4	1	0	0	2	1	0	0	21
2	76.5	28.6	0	0	0	24	12	9	2	1	1	1	31	4	16	4	1	2	1	5	1	0	0	22.3
2	74.4	27.5	0	0	1	31	16	11	1	1	3	1	31	10	12	3	1	2	1	3	1	1	1	21.2
2	62.7	19.1	0	0	1	15	4	10	1	1	0	0	32	10	11	3	1	3	1	3	1	2	1	27.4
2	80.1	26.7	0	0	0	41	24	12	2	1	3	1	33	8	15	4	1	2	1	4	1	0	0	15.4
2	74.5	22.7	0	0	1	36	21	12	2	1	1	1	35	7	18	4	1	0	0	5	1	1	1	12.6
2	83.7	26.6	0	0	0	33	18	11	2	1	2	1	38	10	17	4	1	2	1	3	1	2	1	16.4
2	76.3	26.6	0	0	0	38	21	12	2	1	3	1	38	12	16	3	1	4	1	3	1	0	0	29.3
2	78	22.4	0	0	1	22	10	10	1	1	1	1	40	10	16	4	1	3	1	5	1	2	1	13.9
2	82.6	26.1	0	0	0	18	9	8	0	0	1	1	44	15	16	3	1	2	1	6	1	2	1	17.9
2	50.5	19.3	1	0	0	9	5	4	0	0	0	0	7	3	4	0	0	0	0	0	0	0	0	27
2	52.4	22.5	0	0	0	6	5	1	0	0	0	0	8	5	3	0	0	0	0	0	0	0	0	29
2	57.4	21.9	0	0	1	10	6	4	0	0	0	0	8	4	4	0	0	0	0	0	0	0	0	25.1
2	58.2	27.8	0	0	1	15	7	6	0	0	2	1	8	5	3	0	0	0	0	0	0	0	0	19.5
2	54.4	23.3	0	0	0	7	3	4	0	0	0	0	9	4	5	0	0	0	0	0	0	0	0	20
2	52	21.1	1	0	1	10	5	5	0	0	0	0	9	5	4	0	0	0	0	0	0	0	0	25.5
2	71.2	24.9	0	0	0	10	6	4	0	0	0	0	9	4	5	0	0	0	0	0	0	0	0	18.2
2	64.4	23.6	0	0	1	10	6	4	0	0	0	0	9	4	5	0	0	0	0	0	0	0	0	24.9
2	57.2	21.1	0	0	0	6	6	0	0	0	0	0	10	2	8	0	0	0	0	0	0	0	0	21.4
2	52.2	25.7	1	0	0	9	5	4	0	0	0	0	10	5	5	0	0	0	0	0	0	0	0	23.6
2	52.9	26.3	1	0	1	9	5	4	0	0	0	0	10	5	5	0	0	0	0	0	0	0	0	25.3
2	53.9	22.8	0	0	0	9	4	5	0	0	0	0	10	5	5	0	0	0	0	0	0	0	0	23
2	60.8	20.6	0	0	1	11	6	5	0	0	0	0	10	5	5	0	0	0	0	0	0	0	0	21.1
2	58.2	20.7	1	0	0	17	9	8	0	0	0	0	10	3	7	0	0	0	0	0	0	0	0	32.2
2	69.6	24.6	0	0	0	6	4	2	0	0	0	0	11	5	4	1	1	1	1	0	0	0	0	25.5
2	53.4	25.9	0	0	1	9	5	4	0	0	0	0	11	6	5	0	0	0	0	0	0	0	0	26
2	56.7	25.2	0	0	1	10	6	4	0	0	0	0	11	6	5	0	0	0	0	0	0	0	0	27
2	54.2	25.4	0	0	0	12	6	6	0	0	0	0	11	4	6	1	1	0	0	0	0	0	0	31.6
2	61.9	28	0	0	1	13	8	4	0	0	1	1	11	5	5	1	1	0	0	0	0	0	0	23.4
2	54.5	26.8	0	0	0	14	7	6	0	0	1	1	11	6	5	0	0	0	0	0	0	0	0	20.4
2	57.8	30.1	0	0	0	20	11	8	0	0	1	1	11	4	7	0	0	0	0	0	0	0	0	23.7
2	62.9	23.7	0	0	1	5	3	2	0	0	0	0	12	4	8	0	0	0	0	0	0	0	0	28.2
2	59.3	27.3	0	0	0	10	4	6	0	0	0	0	12	6	6	0	0	0	0	0	0	0	0	20.7
2	54	25.9	0	0	1	10	6	4	0	0	0	0	12	5	7	0	0	0	0	0	0	0	0	32.7
2	61.1	22.7	0	0	0	10	6	4	0	0	0	0	12	5	7	0	0	0	0	0	0	0	0	24.8
2	52.8	19.3	0	0	1	10	6	4	0	0	0	0	12	5	7	0	0	0	0	0	0	0	0	22.3
2	59	26.7	0	0	1	10	6	4	0	0	0	0	12	4	8	0	0	0	0	0	0	0	0	22.5
2	52.6	22.8	1	0	0	12	6	4	2	1	0	0	12	2	10	0	0	0	0	0	0	0	0	26.4
2	58.5	21.1	1	0	1	13	8	4	0	0	1	1	12	5	5	1	1	1	1	0	0	0	0	26.9
2	51.2	28.3	0	0	1	13	7	6	0	0	0	0	12	5	7	0	0	0	0	0	0	0	0	21.5
2	58.1	23.4	1	0	0	5	3	2	0	0	0	0	13	6	7	0	0	0	0	0	0	0	0	21.9
2	59.7	24.5	0	0	1	8	4	4	0	0	0	0	13	7	6	0	0	0	0	0	0	0	0	21.8
2	52.9	22.8	1	0	1	9	5	4	0	0	0	0	13	6	7	0	0	0	0	0	0	0	0	27.7
2	67.6	23.6	0	0	1	9	5	4	0	0	0	0	13	3	8	2	1	0	0	0	0	0	0	20.7
2	57.9	28.2	0	0	1	10	6	4	0	0	0	0	13	6	5	2	1	0	0	0	0	0	0	20.8
2	66.6	24.5	0	0	0	12	7	5	0	0	0	0	13	4	7	2	1	0	0	0	0	0	0	25.3
2	59.8	23.1	1	0	0	12	6	6	0	0	0	0	13	5	8	0	0	0	0	0	0	0	0	25.3
2	66.7	21.7	0	0	1	12	6	6	0	0	0	0	13	6	7	0	0	0	0	0	0	0	0	25.5
2	58	26.1	1	0	1	13	7	6	0	0	0	0	13	6	7	0	0	0	0	0	0	0	0	28.6
2	58.8	25.3	1	0	0	13	7	6	0	0	0	0	13	7	5	1	1	0	0	0	0	0	0	25.9
2	57.5	26.6	1	0	1	2	2	0	0	0	0	0	14	4	10	0	0	0	0	0	0	0	0	31.5
2	57.3	24.9	1	0	0	7	3	4	0	0	0	0	14	5	8	1	1	0	0	0	0	0	0	24.4
2	61.3	24	0	0	1	9	4	5	0	0	0	0	14	5	7	1	1	0	0	1	1	0	0	24.9
2	62.7	26.9	0	0	0	10	6	4	0	0	0	0	14	4	10	0	0	0	0	0	0	0	0	25.6
2	61.2	23.7	0	0	0	11	6	5	0	0	0	0	14	7	7	0	0	0	0	0	0	0	0	27.8
2	65.7	23.7	0	0	0	12	8	4	0	0	0	0	14	7	7	0	0	0	0	0	0	0	0	17.8
2	58.8	25.2	0	0	1	12	6	6	0	0	0	0	14	2	10	2	1	0	0	0	0	0	0	22.1
2	77.2	17.6	0	0	1	12	5	7	0	0	0	0	14	3	11	0	0	0	0	0	0	0	0	16.3
2	59.4	23.1	0	0	1	13	7	6	0	0	0	0	14	6	8	0	0	0	0	0	0	0	0	20.8
2	58.2	24	0	0	1	13	8	4	0	0	1	1	14	6	8	0	0	0	0	0	0	0	0	24.9
2	64.9	26.2	1	0	1	16	8	8	0	0	0	0	14	5	7	2	1	0	0	0	0	0	0	22.5
2	66.7	26.6	1	0	0	5	3	2	0	0	0	0	15	6	8	1	1	0	0	0	0	0	0	27.5
2	58.6	21.8	0	0	1	8	4	4	0	0	0	0	15	7	7	1	1	0	0	0	0	0	0	23.2
2	75.2	24.6	1	0	0	9	5	4	0	0	0	0	15	3	10	2	1	0	0	0	0	0	0	23.4
2	62.5	25.2	0	0	0	10	4	6	0	0	0	0	15	2	10	3	1	0	0	0	0	0	0	24
2	50.6	26.1	0	0	0	11	6	4	0	0	1	1	15	5	10	0	0	0	0	0	0	0	0	30
2	56.4	22.1	0	0	1	11	5	6	0	0	0	0	15	7	8	0	0	0	0	0	0	0	0	22.5
2	63.4	23.8	0	0	1	11	5	6	0	0	0	0	15	7	8	0	0	0	0	0	0	0	0	15.4
2	64.4	22.8	0	0	0	11	5	6	0	0	0	0	15	6	8	1	1	0	0	0	0	0	0	16
2	61.8	20.2	1	0	0	12	6	5	0	0	1	1	15	7	8	0	0	0	0	0	0	0	0	22.5
2	56.7	23.4	1	0	0	12	8	4	0	0	0	0	15	8	6	1	1	0	0	0	0	0	0	19
2	62.7	24.5	0	0	1	13	8	5	0	0	0	0	15	9	6	0	0	0	0	0	0	0	0	20.3
2	61.9	20.4	0	0	0	14	6	7	0	0	1	1	15	5	8	2	1	0	0	0	0	0	0	24.8
2	59.2	21.8	0	0	0	15	8	6	0	0	1	1	15	5	10	0	0	0	0	0	0	0	0	27.2
2	76.4	24.5	0	0	1	15	3	10	2	1	0	0	15	3	10	2	1	0	0	0	0	0	0	24.9
2	66.3	27.4	0	0	0	26	12	10	2	1	2	1	15	4	8	0	0	1	1	2	1	0	0	25.3
2	70.5	24.4	0	0	0	6	4	2	0	0	0	0	16	8	8	0	0	0	0	0	0	0	0	25.9
2	53.3	24.1	1	0	1	7	5	2	0	0	0	0	16	9	6	0	0	1	1	0	0	0	0	33.2
2	54.4	19.4	1	0	1	9	5	4	0	0	0	0	16	7	6	3	1	0	0	0	0	0	0	23.7
2	57.5	25	1	0	1	9	6	3	0	0	0	0	16	8	6	0	0	2	1	0	0	0	0	15.8
2	60.7	28.9	1	0	0	10	4	6	0	0	0	0	16	4	10	2	1	0	0	0	0	0	0	24.7
2	62.9	25.8	0	0	1	13	7	6	0	0	0	0	16	6	9	1	1	0	0	0	0	0	0	26.7
2	62.8	18.4	0	1	1	13	6	7	0	0	0	0	16	4	11	1	1	0	0	0	0	0	0	23.8
2	61.1	25.7	1	0	1	16	9	7	0	0	0	0	16	6	9	1	1	0	0	0	0	0	0	19.7
2	61.8	26.4	0	0	0	19	12	6	0	0	1	1	16	6	8	2	1	0	0	0	0	0	0	22.3
2	64	25.6	0	0	1	30	16	10	2	1	2	1	16	6	8	2	1	0	0	0	0	0	0	21.6
2	57.2	25.1	0	0	1	4	4	0	0	0	0	0	17	4	10	3	1	0	0	0	0	0	0	25.3
2	60.7	24.6	1	0	0	9	7	2	0	0	0	0	17	10	5	0	0	2	1	0	0	0	0	29.5
2	66.7	22.7	1	0	1	12	6	6	0	0	0	0	17	7	9	1	1	0	0	0	0	0	0	24.1
2	54.8	22.6	1	0	0	13	7	6	0	0	0	0	17	8	8	0	0	1	1	0	0	0	0	23.2
2	58.9	23.9	0	0	1	15	7	8	0	0	0	0	17	8	7	2	1	0	0	0	0	0	0	21.5
2	59.3	20.8	0	0	1	15	8	7	0	0	0	0	17	4	11	2	1	0	0	0	0	0	0	25.3
2	65.8	24.8	0	0	1	15	8	7	0	0	0	0	17	5	10	2	1	0	0	0	0	0	0	27.1
2	70.6	21.5	0	0	1	16	6	8	0	0	2	1	17	8	7	2	1	0	0	0	0	0	0	15.6
2	66	25.3	1	0	0	16	8	6	0	0	2	1	17	6	9	2	1	0	0	0	0	0	0	17.1
2	69.3	27.3	0	0	0	17	8	8	0	0	1	1	17	9	6	0	0	2	1	0	0	0	0	23.2
2	61.5	23.3	0	0	0	18	9	7	0	0	2	1	17	5	11	1	1	0	0	0	0	0	0	22.6
2	62.9	21.4	0	0	0	5	5	0	0	0	0	0	18	6	10	2	1	0	0	0	0	0	0	25.6
2	73.3	25.2	0	0	0	14	6	8	0	0	0	0	18	8	8	2	1	0	0	0	0	0	0	24
2	52.3	24.3	0	0	1	14	8	4	0	0	2	1	18	8	10	0	0	0	0	0	0	0	0	23.8
2	57.1	21	0	0	0	8	2	6	0	0	0	0	19	7	10	2	1	0	0	0	0	0	0	27.4
2	64.1	23.8	0	0	0	15	7	8	0	0	0	0	19	6	10	2	1	1	1	0	0	0	0	23.8
2	62.3	23.2	0	0	0	18	9	8	0	0	1	1	19	7	10	2	1	0	0	0	0	0	0	17.9
2	62	29.6	0	0	0	19	10	8	0	0	1	1	19	4	10	3	1	0	0	0	0	2	1	26.6
2	67.6	27.4	0	0	0	19	11	8	0	0	0	0	19	9	9	0	0	1	1	0	0	0	0	23.4
2	70.4	21.8	0	0	0	20	10	9	0	0	1	1	19	6	11	2	1	0	0	0	0	0	0	19
2	58.2	20.8	0	0	0	1	1	0	0	0	0	0	20	6	12	2	1	0	0	0	0	0	0	18.9
2	59.5	23	1	0	0	12	4	8	0	0	0	0	20	8	11	1	1	0	0	0	0	0	0	24.8
2	51.6	20.6	0	0	1	22	12	8	0	0	2	1	20	7	10	1	1	2	1	0	0	0	0	19.3
2	62.4	27.9	0	0	0	23	13	8	0	0	2	1	20	7	10	2	1	1	1	0	0	0	0	21.4
2	64.2	27.6	0	0	1	30	15	10	2	1	3	1	20	6	12	2	1	0	0	0	0	0	0	21.9
2	62.9	26	0	0	0	17	9	8	0	0	0	0	21	7	12	2	1	0	0	0	0	0	0	19.7
2	66.6	24.1	0	0	1	17	9	7	0	0	1	1	21	5	13	3	1	0	0	0	0	0	0	17.5
2	74.4	25.7	0	0	0	21	14	6	0	0	1	1	21	5	13	3	1	0	0	0	0	0	0	24.2
2	67.4	24.2	0	0	1	24	14	7	1	1	2	1	21	8	9	2	1	1	1	1	1	0	0	29
2	67	21.7	0	0	0	34	18	11	2	1	3	1	21	5	14	2	1	0	0	0	0	0	0	21.2
2	65.6	23.7	0	0	0	9	5	4	0	0	0	0	22	7	13	2	1	0	0	0	0	0	0	23.3
2	67.7	24.3	0	0	1	11	7	4	0	0	0	0	22	7	12	2	1	1	1	0	0	0	0	21.4
2	53.2	24.4	1	0	0	12	6	6	0	0	0	0	22	8	11	2	1	1	1	0	0	0	0	29.7
2	63.8	25.8	0	0	0	13	7	6	0	0	0	0	22	7	11	3	1	0	0	1	1	0	0	17.4
2	62.4	23.8	1	0	0	14	7	6	0	0	1	1	22	10	7	3	1	2	1	0	0	0	0	20.1
2	69.3	26.4	1	0	0	15	7	7	0	0	1	1	22	8	11	3	1	0	0	0	0	0	0	12.6
2	71.4	27.4	0	0	0	16	7	7	1	1	1	1	22	7	12	3	1	0	0	0	0	0	0	18.6
2	66.5	24.4	0	0	0	20	12	8	0	0	0	0	22	9	10	2	1	1	1	0	0	0	0	24
2	66.1	23.1	0	0	0	22	13	9	0	0	0	0	22	8	7	2	1	2	1	2	1	1	1	19.7
2	74.8	27.8	0	0	0	31	17	11	1	1	2	1	23	4	16	3	1	0	0	0	0	0	0	21.8
2	54.5	22.1	0	0	1	6	4	2	0	0	0	0	24	7	12	1	1	1	1	1	1	2	1	25.3
2	74.7	24.2	0	0	0	14	7	7	0	0	0	0	24	7	14	3	1	0	0	0	0	0	0	21.6
2	67.6	20.1	0	0	0	15	7	8	0	0	0	0	24	7	14	3	1	0	0	0	0	0	0	21.9
2	73.2	24.2	0	0	1	19	9	10	0	0	0	0	24	4	16	3	1	0	0	1	1	0	0	16.3
2	71.5	23.4	0	0	0	36	19	12	2	1	3	1	24	7	13	3	1	0	0	0	0	1	1	14.2
2	76	24.4	0	0	0	25	13	9	1	1	2	1	25	8	13	4	1	0	0	0	0	0	0	24.1
2	75	23.3	0	0	1	20	10	8	0	0	2	1	26	7	15	4	1	0	0	0	0	0	0	24.2
2	77.4	20.6	0	0	0	23	11	9	1	1	2	1	26	8	14	3	1	0	0	1	1	0	0	21.8
2	74.9	23.3	0	0	0	24	12	10	1	1	1	1	26	8	13	3	1	2	1	0	0	0	0	17.4
2	63.4	24.5	0	0	0	25	11	10	2	1	2	1	26	7	15	4	1	0	0	0	0	0	0	21.5
2	75.1	31	0	0	0	32	17	11	1	1	3	1	26	6	16	4	1	0	0	0	0	0	0	11.8
2	77.3	26.7	0	0	0	18	11	6	1	1	0	0	27	8	16	3	1	0	0	0	0	0	0	16.9
2	88.3	23.1	0	0	0	11	7	4	0	0	0	0	28	10	14	2	1	2	1	0	0	0	0	12.4
2	67.8	21.2	1	0	1	6	6	0	0	0	0	0	29	7	16	4	1	0	0	2	1	0	0	21.2
2	77.4	23.1	0	0	0	23	11	10	0	0	2	1	29	7	15	4	1	1	1	1	1	1	1	23.6
2	73.7	26.9	0	0	0	23	12	9	1	1	1	1	29	6	17	4	1	0	0	2	1	0	0	15.8
2	68.6	22.7	0	0	0	25	12	10	2	1	1	1	30	8	15	2	1	1	1	3	1	1	1	21.6
2	71.7	25.3	0	0	0	14	6	8	0	0	0	0	38	12	16	4	1	2	1	3	1	1	1	19.7
2	83.1	23.3	1	0	0	14	8	6	0	0	0	0	45	13	18	4	1	4	1	4	1	2	1	11.8
2	52.2	19.6	1	0	0	10	5	4	0	0	1	1	7	2	5	0	0	0	0	0	0	0	0	25.9
2	59	24.6	0	0	1	11	6	5	0	0	0	0	7	3	4	0	0	0	0	0	0	0	0	20.3
2	65	23.7	0	0	0	15	8	6	0	0	1	1	7	4	3	0	0	0	0	0	0	0	0	27.8
2	52.5	27.4	1	0	1	19	10	8	1	1	0	0	7	2	5	0	0	0	0	0	0	0	0	24
2	56.1	28	0	0	1	8	5	3	0	0	0	0	9	6	3	0	0	0	0	0	0	0	0	13.9
2	51.3	25.5	0	1	1	10	6	4	0	0	0	0	9	5	4	0	0	0	0	0	0	0	0	25.8
2	60.3	28.6	0	0	0	10	8	2	0	0	0	0	9	4	5	0	0	0	0	0	0	0	0	20
2	59.6	29.7	0	0	1	11	5	6	0	0	0	0	9	4	5	0	0	0	0	0	0	0	0	19.9
2	53.7	24.1	1	0	0	9	5	4	0	0	0	0	10	6	4	0	0	0	0	0	0	0	0	26.8
2	56.6	23.2	1	0	1	12	6	5	0	0	1	1	10	4	6	0	0	0	0	0	0	0	0	26
2	56.3	28.2	0	0	1	4	4	0	0	0	0	0	11	5	6	0	0	0	0	0	0	0	0	25.6
2	56.2	21.9	1	0	0	10	6	4	0	0	0	0	11	5	6	0	0	0	0	0	0	0	0	24.7
2	51.4	24.7	1	0	0	10	5	5	0	0	0	0	11	5	6	0	0	0	0	0	0	0	0	26.8
2	54.6	26.5	1	0	0	11	5	6	0	0	0	0	11	5	6	0	0	0	0	0	0	0	0	34.7
2	57.6	24.6	0	0	1	11	5	6	0	0	0	0	11	4	6	1	1	0	0	0	0	0	0	21.5
2	51.9	21.3	1	0	0	12	6	6	0	0	0	0	11	4	7	0	0	0	0	0	0	0	0	22.7
2	54	27	1	0	1	14	8	6	0	0	0	0	11	4	7	0	0	0	0	0	0	0	0	23.7
2	58.7	28.6	0	1	0	6	4	2	0	0	0	0	12	6	6	0	0	0	0	0	0	0	0	32.6
2	52.8	22.4	1	0	1	7	5	2	0	0	0	0	12	6	6	0	0	0	0	0	0	0	0	20
2	62.3	25.7	0	0	1	8	4	4	0	0	0	0	12	2	10	0	0	0	0	0	0	0	0	23.3
2	67.1	20.2	1	0	1	9	6	3	0	0	0	0	12	3	8	1	1	0	0	0	0	0	0	22.1
2	59.6	27.1	0	0	1	10	8	2	0	0	0	0	12	6	6	0	0	0	0	0	0	0	0	15
2	55.1	24.9	0	0	0	11	6	5	0	0	0	0	12	4	7	1	1	0	0	0	0	0	0	22.3
2	55.1	20.6	0	0	0	11	5	6	0	0	0	0	12	6	6	0	0	0	0	0	0	0	0	21.6
2	64	24.2	0	0	0	11	7	4	0	0	0	0	12	6	6	0	0	0	0	0	0	0	0	30.1
2	52.3	20.5	1	0	0	6	4	2	0	0	0	0	13	6	7	0	0	0	0	0	0	0	0	21.9
2	52.8	27.5	0	0	0	9	5	4	0	0	0	0	13	5	8	0	0	0	0	0	0	0	0	22.9
2	56.6	24.3	0	0	0	10	6	4	0	0	0	0	13	6	7	0	0	0	0	0	0	0	0	23.3
2	50.9	26.5	0	0	1	11	5	6	0	0	0	0	13	8	4	0	0	1	1	0	0	0	0	19.3
2	52.4	25.1	1	0	1	11	5	6	0	0	0	0	13	4	8	1	1	0	0	0	0	0	0	30
2	69.6	25.4	0	0	0	12	6	6	0	0	0	0	13	4	8	1	1	0	0	0	0	0	0	18.6
2	64.6	25.5	0	0	0	12	6	6	0	0	0	0	13	7	6	0	0	0	0	0	0	0	0	20.5
2	62.8	24.6	0	0	0	13	7	6	0	0	0	0	13	5	7	1	1	0	0	0	0	0	0	23.3
2	61.1	27.1	0	0	1	13	6	7	0	0	0	0	13	6	7	0	0	0	0	0	0	0	0	31.8
2	52.4	29	0	0	0	14	8	6	0	0	0	0	13	6	7	0	0	0	0	0	0	0	0	21.8
2	64.9	27.3	0	0	0	14	8	6	0	0	0	0	13	6	7	0	0	0	0	0	0	0	0	21.8
2	68.2	26.9	1	0	0	20	10	6	2	1	2	1	13	3	10	0	0	0	0	0	0	0	0	20.7
2	55.6	25.8	1	0	0	9	6	3	0	0	0	0	14	4	8	2	1	0	0	0	0	0	0	24.2
2	59.6	20.3	1	0	0	9	4	5	0	0	0	0	14	7	5	2	1	0	0	0	0	0	0	25.5
2	53.2	21.6	1	0	1	10	2	8	0	0	0	0	14	4	9	1	1	0	0	0	0	0	0	26.8
2	52.4	25.6	1	0	0	12	6	6	0	0	0	0	14	7	7	0	0	0	0	0	0	0	0	26.4
2	57.2	29.1	0	0	0	12	6	5	1	1	0	0	14	1	11	2	1	0	0	0	0	0	0	21.5
2	54.9	27	1	0	1	12	6	6	0	0	0	0	14	6	8	0	0	0	0	0	0	0	0	26.8
2	51.7	23.4	1	0	1	13	7	6	0	0	0	0	14	6	7	1	1	0	0	0	0	0	0	21.9
2	63.7	30.4	0	0	1	14	8	6	0	0	0	0	14	5	9	0	0	0	0	0	0	0	0	23
2	66.1	29.4	1	0	0	17	9	6	1	1	1	1	14	5	7	2	1	0	0	0	0	0	0	21.5
2	62.4	23.5	0	0	0	17	12	4	0	0	1	1	14	6	7	1	1	0	0	0	0	0	0	20.7
2	55.1	21.6	1	0	0	4	4	0	0	0	0	0	15	5	10	0	0	0	0	0	0	0	0	28.4
2	59.8	23.8	0	0	0	5	3	2	0	0	0	0	15	9	5	0	0	1	1	0	0	0	0	18.2
2	64.5	25.4	0	0	0	12	4	8	0	0	0	0	15	4	9	2	1	0	0	0	0	0	0	26
2	63.6	23.5	0	0	0	12	6	6	0	0	0	0	15	7	8	0	0	0	0	0	0	0	0	16.8
2	68.2	25.8	0	0	0	14	6	8	0	0	0	0	15	7	7	1	1	0	0	0	0	0	0	23
2	61.2	20.9	0	0	1	17	9	6	0	0	2	1	15	5	8	2	1	0	0	0	0	0	0	21
2	53.9	24.8	0	0	1	17	9	8	0	0	0	0	15	7	8	0	0	0	0	0	0	0	0	27.1
2	62	23.8	1	0	0	18	9	7	1	1	1	1	15	5	9	1	1	0	0	0	0	0	0	22.5
2	52.1	26.6	0	0	1	18	11	7	0	0	0	0	15	6	8	1	1	0	0	0	0	0	0	28.8
2	69.2	23.1	0	0	1	18	8	8	1	1	1	1	15	5	10	0	0	0	0	0	0	0	0	13.9
2	54.2	26.3	0	0	1	19	10	8	0	0	1	1	15	7	7	1	1	0	0	0	0	0	0	26.7
2	65.2	22	1	0	0	7	3	4	0	0	0	0	16	4	10	1	1	1	1	0	0	0	0	23.2
2	66.8	25	0	0	0	7	5	2	0	0	0	0	16	6	10	0	0	0	0	0	0	0	0	27.9
2	59.3	23.3	0	0	1	9	5	4	0	0	0	0	16	5	9	2	1	0	0	0	0	0	0	26.4
2	53.4	27.4	0	0	1	10	6	4	0	0	0	0	16	6	8	2	1	0	0	0	0	0	0	17.2
2	54.7	23.5	0	0	1	12	7	4	0	0	1	1	16	6	10	0	0	0	0	0	0	0	0	26.8
2	63.9	24.6	0	0	0	14	9	4	0	0	1	1	16	8	7	0	0	1	1	0	0	0	0	18.6
2	70.4	27.7	0	0	1	16	8	8	0	0	0	0	16	6	9	1	1	0	0	0	0	0	0	16.9
2	64.4	27.8	0	0	0	18	9	8	0	0	1	1	16	7	7	2	1	0	0	0	0	0	0	19.3
2	69.6	23.7	1	0	0	22	12	7	1	1	2	1	16	5	8	2	1	1	1	0	0	0	0	23.4
2	61.8	21.5	0	0	0	13	7	6	0	0	0	0	17	5	10	2	1	0	0	0	0	0	0	23.6
2	77	24.5	0	0	0	13	6	7	0	0	0	0	17	7	8	2	1	0	0	0	0	0	0	23
2	63.9	28	0	0	1	13	7	6	0	0	0	0	17	6	9	2	1	0	0	0	0	0	0	20.8
2	58.5	26.7	0	0	1	4	2	2	0	0	0	0	18	6	8	4	1	0	0	0	0	0	0	21.9
2	64.3	25.2	0	0	0	12	6	5	0	0	1	1	18	7	7	3	1	1	1	0	0	0	0	30.8
2	60.3	24.8	0	0	1	12	6	6	0	0	0	0	18	7	9	2	1	0	0	0	0	0	0	19.4
2	68.4	19.6	0	0	0	14	8	6	0	0	0	0	18	4	12	2	1	0	0	0	0	0	0	22.5
2	56.7	29.5	0	0	0	14	7	7	0	0	0	0	18	8	9	1	1	0	0	0	0	0	0	24.4
2	72.4	25.6	0	0	1	14	9	5	0	0	0	0	18	5	10	1	1	0	0	1	1	1	1	19
2	74.6	28	0	0	0	19	9	9	0	0	1	1	18	7	9	2	1	0	0	0	0	0	0	23.8
2	77.1	25.7	0	0	1	21	11	9	0	0	1	1	18	6	10	2	1	0	0	0	0	0	0	14.6
2	66.2	22.4	0	0	0	8	5	3	0	0	0	0	19	5	10	2	1	0	0	2	1	0	0	27.1
2	54.1	25.1	0	0	1	10	6	4	0	0	0	0	19	11	4	0	0	4	1	0	0	0	0	20.7
2	54.4	28.9	0	0	0	10	6	4	0	0	0	0	19	8	9	0	0	2	1	0	0	0	0	16.9
2	58.4	25.3	1	0	0	16	8	7	0	0	1	1	19	10	8	0	0	1	1	0	0	0	0	22.2
2	69.1	18.2	0	0	0	25	12	7	2	1	4	1	19	5	12	2	1	0	0	0	0	0	0	30.8
2	61.5	24.3	0	0	0	10	6	4	0	0	0	0	20	5	12	3	1	0	0	0	0	0	0	22.9
2	66.1	27.2	0	0	0	10	6	4	0	0	0	0	20	4	12	0	0	0	0	4	1	0	0	31.9
2	56.7	23.3	0	0	0	18	10	8	0	0	0	0	20	8	11	1	1	0	0	0	0	0	0	23.3
2	70.4	25.7	0	0	0	20	10	8	0	0	2	1	20	6	12	2	1	0	0	0	0	0	0	11.7
2	66.6	27.7	0	0	0	21	11	8	0	0	2	1	20	6	11	3	1	0	0	0	0	0	0	14.4
2	68.2	22.9	0	0	0	25	15	8	0	0	2	1	20	3	14	2	1	0	0	1	1	0	0	20.7
2	70.7	26.5	0	0	0	29	13	10	2	1	4	1	20	9	8	3	1	0	0	0	0	0	0	16.9
2	68.3	23.7	0	0	0	34	21	10	1	1	2	1	20	6	12	2	1	0	0	0	0	0	0	28.4
2	71.6	25.1	0	0	0	14	6	8	0	0	0	0	21	8	8	2	1	2	1	0	0	1	1	12.1
2	57.9	25.7	0	0	0	15	8	6	0	0	1	1	21	4	14	3	1	0	0	0	0	0	0	25.1
2	71	21.1	0	0	1	16	8	6	0	0	2	1	21	4	14	2	1	0	0	1	1	0	0	22.3
2	67	21.9	0	0	0	21	10	9	0	0	2	1	21	6	12	3	1	0	0	0	0	0	0	24.5
2	65.7	27.9	0	0	0	29	15	10	1	1	3	1	21	7	12	2	1	0	0	0	0	0	0	23.4
2	71.8	20.9	0	0	0	36	19	12	2	1	3	1	21	7	11	2	1	1	1	0	0	0	0	27.2
2	77.2	19.2	0	0	0	2	2	0	0	0	0	0	22	2	17	3	1	0	0	0	0	0	0	18.3
2	84.6	22.6	0	0	0	4	4	0	0	0	0	0	22	6	11	4	1	0	0	1	1	0	0	19.7
2	73	26.6	0	0	0	25	12	10	2	1	1	1	22	6	12	4	1	0	0	0	0	0	0	17.2
2	60.2	26.4	0	0	0	33	17	12	2	1	2	1	22	8	11	2	1	1	1	0	0	0	0	23.7
2	72.5	26.1	0	0	1	14	9	5	0	0	0	0	23	6	14	3	1	0	0	0	0	0	0	20.2
2	66.2	26.7	0	0	0	25	10	10	2	1	3	1	23	6	14	3	1	0	0	0	0	0	0	32.3
2	74.1	26.7	0	0	0	36	20	10	2	1	4	1	23	3	16	4	1	0	0	0	0	0	0	15.4
2	58.2	20.5	0	0	0	13	7	6	0	0	0	0	24	8	12	2	1	2	1	0	0	0	0	23.8
2	78.9	25	0	0	0	16	8	7	0	0	1	1	24	7	13	2	1	2	1	0	0	0	0	23.8
2	67.7	23.4	0	0	1	17	7	8	0	0	2	1	24	6	13	4	1	0	0	1	1	0	0	16.7
2	66.2	27.5	0	0	0	18	10	7	0	0	1	1	24	10	10	2	1	2	1	0	0	0	0	21.2
2	85	21	0	0	0	19	8	9	0	0	2	1	24	6	14	4	1	0	0	0	0	0	0	20.4
2	64.1	23.4	0	0	0	12	6	6	0	0	0	0	25	5	15	4	1	0	0	1	1	0	0	25
2	86.1	24.8	0	0	0	20	12	6	0	0	2	1	25	8	13	0	0	0	0	0	0	4	1	12.4
2	79.3	23.9	0	0	0	36	19	12	2	1	3	1	25	6	15	4	1	0	0	0	0	0	0	12.1
2	76.1	26.2	0	0	0	30	17	10	1	1	2	1	26	8	12	2	1	1	1	2	1	1	1	14.7
2	67.7	25.7	0	0	0	11	6	5	0	0	0	0	27	5	15	4	1	0	0	2	1	1	1	18.6
2	62.2	26.6	0	0	1	23	12	10	0	0	1	1	27	5	17	4	1	0	0	1	1	0	0	21.3
2	69.4	24.2	0	0	0	13	7	6	0	0	0	0	29	11	14	2	1	1	1	1	1	0	0	22.3
2	74.4	24	0	0	0	14	8	6	0	0	0	0	29	8	17	4	1	0	0	0	0	0	0	26.7
2	64.2	22.1	0	0	0	9	6	3	0	0	0	0	30	5	18	4	1	0	0	2	1	1	1	17.9
2	87	19.7	0	0	0	38	20	12	2	1	4	1	31	9	16	2	1	2	1	0	0	2	1	6.5
2	79.4	23.2	0	0	0	31	16	12	1	1	2	1	40	12	16	4	1	2	1	4	1	2	1	23.8
2	53.8	25.1	0	0	0	14	8	6	0	0	0	0	7	1	6	0	0	0	0	0	0	0	0	28.6
2	61.3	24.7	0	0	0	5	5	0	0	0	0	0	8	3	4	0	0	1	1	0	0	0	0	26.4
2	60.4	22.3	0	0	0	8	4	4	0	0	0	0	10	3	6	1	1	0	0	0	0	0	0	18.2
2	54.3	21.1	1	0	0	10	6	4	0	0	0	0	10	6	4	0	0	0	0	0	0	0	0	20
2	59.2	23.4	0	0	0	11	6	5	0	0	0	0	10	5	5	0	0	0	0	0	0	0	0	11.1
2	51.2	23.5	0	0	0	11	5	6	0	0	0	0	10	4	5	1	1	0	0	0	0	0	0	25.1
2	51.7	27.7	0	0	1	11	5	6	0	0	0	0	10	5	5	0	0	0	0	0	0	0	0	23.8
2	61.4	31.5	0	0	1	14	8	5	0	0	1	1	10	5	5	0	0	0	0	0	0	0	0	23.6
2	54.6	25.9	0	0	0	17	9	8	0	0	0	0	10	6	3	1	1	0	0	0	0	0	0	26.8
2	52.5	23.8	0	0	0	11	5	6	0	0	0	0	11	5	6	0	0	0	0	0	0	0	0	28.6
2	66	32.1	0	0	0	16	8	7	0	0	1	1	11	6	5	0	0	0	0	0	0	0	0	21.4
2	51.3	22.7	1	0	1	2	2	0	0	0	0	0	12	2	10	0	0	0	0	0	0	0	0	29
2	52.1	27	0	0	1	5	3	2	0	0	0	0	12	4	8	0	0	0	0	0	0	0	0	26.3
2	70.6	15.7	0	0	0	8	4	4	0	0	0	0	12	5	6	1	1	0	0	0	0	0	0	22.5
2	62.6	24.3	0	0	0	8	2	6	0	0	0	0	12	5	7	0	0	0	0	0	0	0	0	26
2	61.4	21.6	0	0	0	8	6	2	0	0	0	0	12	6	6	0	0	0	0	0	0	0	0	18.5
2	59.1	25.5	0	0	0	10	6	4	0	0	0	0	12	7	5	0	0	0	0	0	0	0	0	19.2
2	53.5	29.6	1	0	0	11	6	5	0	0	0	0	12	6	6	0	0	0	0	0	0	0	0	25.5
2	68.1	22	0	0	0	11	5	6	0	0	0	0	12	6	4	2	1	0	0	0	0	0	0	28.9
2	62.8	22.7	0	0	0	12	6	5	0	0	1	1	12	7	5	0	0	0	0	0	0	0	0	26.7
2	66.6	24.8	0	0	1	12	6	6	0	0	0	0	12	6	6	0	0	0	0	0	0	0	0	18.2
2	56.2	23.3	1	0	1	14	9	4	0	0	1	1	12	7	5	0	0	0	0	0	0	0	0	26.3
2	64	23.8	0	0	1	17	8	8	0	0	1	1	12	1	10	1	1	0	0	0	0	0	0	22.1
2	68.5	25.4	0	0	1	8	4	4	0	0	0	0	13	6	7	0	0	0	0	0	0	0	0	20.4
2	52.8	19.7	0	0	0	10	6	4	0	0	0	0	13	8	5	0	0	0	0	0	0	0	0	24.9
2	54.4	22.9	0	0	1	10	6	4	0	0	0	0	13	6	7	0	0	0	0	0	0	0	0	28.4
2	56.7	21.8	0	0	0	10	5	5	0	0	0	0	13	5	7	1	1	0	0	0	0	0	0	13.9
2	51.4	23.6	1	0	0	11	5	6	0	0	0	0	13	6	7	0	0	0	0	0	0	0	0	31.2
2	61.5	20.5	0	0	0	12	6	6	0	0	0	0	13	7	5	1	1	0	0	0	0	0	0	18.3
2	50.8	26.3	0	0	1	13	7	4	0	0	2	1	13	3	10	0	0	0	0	0	0	0	0	24.8
2	61.3	27.8	0	0	1	14	9	5	0	0	0	0	13	7	6	0	0	0	0	0	0	0	0	24.5
2	71.3	22	0	0	0	16	8	7	0	0	1	1	13	3	10	0	0	0	0	0	0	0	0	13.5
2	58.1	24	1	0	0	16	9	6	0	0	1	1	13	5	8	0	0	0	0	0	0	0	0	22.9
2	62.2	22.7	0	0	0	13	7	6	0	0	0	0	14	5	9	0	0	0	0	0	0	0	0	20.7
2	57.1	25.2	1	1	1	17	9	6	0	0	2	1	14	5	8	1	1	0	0	0	0	0	0	22.1
2	61.9	29.4	1	0	0	19	8	10	1	1	0	0	14	5	7	2	1	0	0	0	0	0	0	31.1
2	66.9	26.4	0	0	0	22	12	6	2	1	2	1	14	2	10	2	1	0	0	0	0	0	0	24.8
2	53.3	19.9	0	0	0	11	5	5	0	0	1	1	15	2	13	0	0	0	0	0	0	0	0	21.1
2	56.9	23.2	1	0	0	11	6	5	0	0	0	0	15	5	8	2	1	0	0	0	0	0	0	22.6
2	71.5	25.1	0	0	0	13	5	8	0	0	0	0	15	7	8	0	0	0	0	0	0	0	0	12.8
2	60.8	24.3	1	0	1	14	7	7	0	0	0	0	15	6	7	2	1	0	0	0	0	0	0	23.7
2	60.8	22.7	0	0	1	16	8	6	0	0	2	1	15	7	8	0	0	0	0	0	0	0	0	23
2	69.3	19.9	0	0	0	16	6	9	0	0	1	1	15	6	7	2	1	0	0	0	0	0	0	11.5
2	51.3	30.3	0	0	0	18	10	8	0	0	0	0	15	6	9	0	0	0	0	0	0	0	0	26.2
2	50.5	27.8	0	0	1	29	16	10	1	1	2	1	15	9	6	0	0	0	0	0	0	0	0	33.4
2	65.3	24.7	0	0	0	2	2	0	0	0	0	0	16	4	10	2	1	0	0	0	0	0	0	21.5
2	61.2	21.3	0	0	1	12	6	6	0	0	0	0	16	7	9	0	0	0	0	0	0	0	0	18.5
2	68	22.7	0	0	0	12	7	5	0	0	0	0	16	6	9	1	1	0	0	0	0	0	0	20.1
2	52.2	26.2	0	0	1	13	8	4	0	0	1	1	16	8	8	0	0	0	0	0	0	0	0	21
2	67.2	21.2	0	0	0	14	8	6	0	0	0	0	16	6	8	2	1	0	0	0	0	0	0	18.3
2	56	22.5	0	0	1	14	8	6	0	0	0	0	16	7	8	1	1	0	0	0	0	0	0	24
2	80.1	32.3	0	0	0	15	8	7	0	0	0	0	16	7	6	3	1	0	0	0	0	0	0	24.5
2	55.6	23.2	0	0	0	22	11	9	0	0	2	1	16	8	8	0	0	0	0	0	0	0	0	20.3
2	63.8	31.6	0	0	0	26	13	10	1	1	2	1	16	9	4	1	1	2	1	0	0	0	0	19.2
2	62.4	27.2	1	0	0	29	16	10	1	1	2	1	16	5	10	1	1	0	0	0	0	0	0	28.9
2	62.8	23.9	0	1	1	8	4	4	0	0	0	0	17	5	10	2	1	0	0	0	0	0	0	19
2	67.1	21.8	0	0	0	18	9	7	0	0	2	1	17	6	10	1	1	0	0	0	0	0	0	21.4
2	72.4	23.9	0	0	0	19	9	8	0	0	2	1	17	6	9	2	1	0	0	0	0	0	0	14.3
2	64.3	26.4	1	0	0	7	4	2	0	0	1	1	18	9	8	0	0	1	1	0	0	0	0	19.9
2	62.3	26.6	0	0	1	27	13	10	2	1	2	1	18	6	10	2	1	0	0	0	0	0	0	20.5
2	62.6	22.8	0	0	1	29	16	11	0	0	2	1	18	8	6	4	1	0	0	0	0	0	0	22.3
2	52.2	26.4	0	0	1	15	8	6	1	1	0	0	19	7	10	1	1	0	0	0	0	1	1	21.2
2	67.2	23.6	0	0	0	16	9	6	0	0	1	1	19	8	10	1	1	0	0	0	0	0	0	20.8
2	57.4	24.9	0	0	0	19	10	7	1	1	1	1	20	6	12	2	1	0	0	0	0	0	0	25.2
2	76.9	24.4	0	0	0	19	9	9	0	0	1	1	20	8	10	2	1	0	0	0	0	0	0	19.3
2	58.8	24	0	0	1	20	11	7	0	0	2	1	20	5	12	3	1	0	0	0	0	0	0	16.8
2	70.1	30.1	0	0	1	28	13	10	2	1	3	1	20	8	12	0	0	0	0	0	0	0	0	16
2	56.9	30.3	0	0	0	11	6	5	0	0	0	0	22	6	12	2	1	1	1	1	1	0	0	17.9
2	84.1	22.1	0	0	1	22	9	10	1	1	2	1	22	4	15	3	1	0	0	0	0	0	0	12.9
2	63.8	24.4	0	0	0	5	4	1	0	0	0	0	23	7	11	2	1	2	1	1	1	0	0	22.7
2	65.1	22.8	0	0	1	10	6	4	0	0	0	0	23	6	10	4	1	3	1	0	0	0	0	25.5
2	61.7	22	1	1	1	12	8	4	0	0	0	0	23	6	13	4	1	0	0	0	0	0	0	22.8
2	65	18.2	0	0	0	14	8	6	0	0	0	0	23	6	13	3	1	0	0	1	1	0	0	16.3
2	71.1	23.7	0	0	1	19	8	9	0	0	2	1	23	10	10	1	1	2	1	0	0	0	0	15.6
2	67.3	25.8	0	0	1	24	12	8	1	1	3	1	23	7	14	2	1	0	0	0	0	0	0	20.1
2	69.5	25.3	0	0	1	16	8	8	0	0	0	0	24	6	15	2	1	0	0	0	0	1	1	20.4
2	80.1	23.3	1	0	0	18	10	7	0	0	1	1	24	7	15	2	1	0	0	0	0	0	0	14.7
2	74.6	28.4	0	0	0	22	11	10	0	0	1	1	24	8	12	4	1	0	0	0	0	0	0	16
2	78.4	23.5	0	0	0	10	6	3	0	0	1	1	25	9	9	1	1	3	1	1	1	2	1	19.2
2	69.1	30.9	0	0	0	27	14	10	1	1	2	1	25	9	9	1	1	2	1	3	1	1	1	10.1
2	71.5	27.6	0	0	0	29	14	11	1	1	3	1	26	5	16	4	1	1	1	0	0	0	0	22.2
2	76.8	24.7	1	0	0	29	16	10	1	1	2	1	31	8	16	4	1	1	1	2	1	0	0	9.2
2	84.2	19.9	0	0	0	33	18	11	2	1	2	1	32	9	15	3	1	1	1	2	1	2	1	11.5
2	76.8	21.3	0	0	1	19	7	10	0	0	2	1	33	7	14	4	1	0	0	7	1	1	1	19.3
2	53.4	23.9	1	0	1	4	2	2	0	0	0	0	3	3	0	0	0	0	0	0	0	0	0	26.6
2	54.8	27.6	1	0	0	12	7	4	0	0	1	1	8	6	2	0	0	0	0	0	0	0	0	28.1
2	52.8	25.5	0	0	1	9	5	4	0	0	0	0	9	4	3	0	0	2	1	0	0	0	0	24.4
2	53.3	22.5	1	0	0	12	6	6	0	0	0	0	9	5	4	0	0	0	0	0	0	0	0	17.1
2	56.2	26.9	0	0	1	14	8	6	0	0	0	0	9	5	4	0	0	0	0	0	0	0	0	20.1
2	62.2	23	0	0	1	9	5	4	0	0	0	0	10	5	5	0	0	0	0	0	0	0	0	20.1
2	67	25.8	0	0	1	12	6	6	0	0	0	0	10	4	6	0	0	0	0	0	0	0	0	22.9
2	59.2	24	0	0	0	14	8	6	0	0	0	0	10	5	5	0	0	0	0	0	0	0	0	25.5
2	56	24.9	1	0	0	15	8	7	0	0	0	0	10	4	6	0	0	0	0	0	0	0	0	22.1
2	55.1	28	0	0	0	6	4	2	0	0	0	0	12	5	6	1	1	0	0	0	0	0	0	27.9
2	53.7	24.8	1	0	1	6	4	2	0	0	0	0	12	6	6	0	0	0	0	0	0	0	0	20.7
2	57.1	26.6	0	0	1	6	4	2	0	0	0	0	12	6	6	0	0	0	0	0	0	0	0	30.8
2	53.3	27.9	0	0	1	8	4	4	0	0	0	0	12	5	6	0	0	1	1	0	0	0	0	25.2
2	63.9	25.4	0	0	0	11	7	4	0	0	0	0	12	5	7	0	0	0	0	0	0	0	0	32
2	59.4	23.4	0	0	0	11	6	5	0	0	0	0	12	5	7	0	0	0	0	0	0	0	0	24.5
2	54.6	24.3	1	0	0	12	5	5	0	0	2	1	12	4	8	0	0	0	0	0	0	0	0	20.4
2	54.7	25.6	0	0	1	13	7	6	0	0	0	0	12	6	6	0	0	0	0	0	0	0	0	19.6
2	53.6	26.5	0	0	1	14	8	6	0	0	0	0	12	6	6	0	0	0	0	0	0	0	0	31
2	51.9	23.3	1	0	1	4	2	2	0	0	0	0	13	6	7	0	0	0	0	0	0	0	0	24.8
2	70.1	23.9	0	0	0	11	6	5	0	0	0	0	13	6	7	0	0	0	0	0	0	0	0	24.9
2	52	21	1	0	0	12	8	4	0	0	0	0	13	7	6	0	0	0	0	0	0	0	0	29.3
2	61.4	25.2	0	0	1	13	6	7	0	0	0	0	13	6	7	0	0	0	0	0	0	0	0	24.5
2	59	22.7	0	0	0	11	5	6	0	0	0	0	14	7	7	0	0	0	0	0	0	0	0	24.7
2	61.3	21	1	0	0	13	7	6	0	0	0	0	14	6	7	1	1	0	0	0	0	0	0	21.8
2	57	30.7	0	0	0	16	8	7	0	0	1	1	14	7	6	1	1	0	0	0	0	0	0	20.3
2	52.9	24.4	0	0	1	18	11	6	0	0	1	1	14	7	6	1	1	0	0	0	0	0	0	23.2
2	55.1	25.5	1	0	0	11	5	6	0	0	0	0	15	7	8	0	0	0	0	0	0	0	0	27
2	54.4	24.2	1	0	1	11	6	5	0	0	0	0	15	6	9	0	0	0	0	0	0	0	0	26.8
2	53.5	24.9	0	0	1	11	6	5	0	0	0	0	15	8	7	0	0	0	0	0	0	0	0	11.7
2	66.5	25.5	0	0	0	12	5	6	0	0	1	1	15	6	9	0	0	0	0	0	0	0	0	23.3
2	61.2	25.4	0	0	0	14	8	6	0	0	0	0	15	8	7	0	0	0	0	0	0	0	0	21.4
2	57.5	23.4	0	0	1	14	8	6	0	0	0	0	15	7	8	0	0	0	0	0	0	0	0	12.2
2	53.8	25.3	0	0	1	6	4	2	0	0	0	0	16	8	7	0	0	1	1	0	0	0	0	21.1
2	53.1	26.7	1	0	0	8	6	2	0	0	0	0	16	7	9	0	0	0	0	0	0	0	0	30.3
2	57.9	29.4	0	0	1	14	9	5	0	0	0	0	16	4	11	1	1	0	0	0	0	0	0	16.8
2	60.5	28.3	0	0	1	14	8	6	0	0	0	0	16	5	9	2	1	0	0	0	0	0	0	29.6
2	62.7	26.5	0	0	0	24	13	9	0	0	2	1	16	4	10	2	1	0	0	0	0	0	0	21.1
2	61.4	22.4	1	0	1	8	2	6	0	0	0	0	17	6	10	0	0	1	1	0	0	0	0	22.2
2	51.7	24.2	1	0	1	8	4	4	0	0	0	0	17	4	9	3	1	0	0	1	1	0	0	28.4
2	60.1	26.2	1	0	1	8	6	2	0	0	0	0	17	6	8	3	1	0	0	0	0	0	0	25.1
2	65.7	26.1	0	0	1	10	5	5	0	0	0	0	17	5	10	2	1	0	0	0	0	0	0	18.1
2	69.6	25	0	0	1	10	4	6	0	0	0	0	17	3	12	2	1	0	0	0	0	0	0	19.7
2	60.5	22.2	0	0	1	13	5	8	0	0	0	0	17	5	9	3	1	0	0	0	0	0	0	19.2
2	54.6	26.1	0	0	1	15	8	7	0	0	0	0	17	6	9	2	1	0	0	0	0	0	0	25.6
2	73.3	24.6	0	0	0	15	9	6	0	0	0	0	17	7	9	1	1	0	0	0	0	0	0	19.9
2	55.9	25.8	1	0	1	17	8	8	0	0	1	1	17	7	8	2	1	0	0	0	0	0	0	23.3
2	53.3	24.8	1	0	0	17	9	8	0	0	0	0	17	7	9	1	1	0	0	0	0	0	0	23.4
2	66.9	26.1	0	0	0	25	12	10	0	0	3	1	17	5	10	2	1	0	0	0	0	0	0	26.6
2	57.5	26.6	0	0	1	31	16	10	2	1	3	1	17	6	10	1	1	0	0	0	0	0	0	21.8
2	66.3	27.1	0	0	0	6	4	2	0	0	0	0	18	8	8	1	1	1	1	0	0	0	0	22.3
2	69.3	21.6	0	0	0	14	7	7	0	0	0	0	18	5	10	3	1	0	0	0	0	0	0	20.3
2	75.7	22.6	0	0	1	14	7	7	0	0	0	0	18	7	10	1	1	0	0	0	0	0	0	22.3
2	71.2	19.4	1	0	0	19	8	10	0	0	1	1	18	6	11	1	1	0	0	0	0	0	0	21.1
2	62.8	26.9	1	0	1	23	13	8	0	0	2	1	18	6	10	2	1	0	0	0	0	0	0	26.4
2	71	27.2	0	0	0	25	13	9	1	1	2	1	18	6	11	1	1	0	0	0	0	0	0	26.4
2	69.2	21.8	0	0	0	12	6	6	0	0	0	0	19	5	10	4	1	0	0	0	0	0	0	13.9
2	77.7	22.3	0	0	0	13	6	7	0	0	0	0	19	6	10	3	1	0	0	0	0	0	0	22.2
2	61.9	26.1	0	0	1	14	8	4	2	1	0	0	19	5	11	3	1	0	0	0	0	0	0	24.1
2	56.7	25.3	0	0	1	18	7	8	1	1	2	1	19	7	10	1	1	1	1	0	0	0	0	23.8
2	66.9	29.2	0	0	0	22	12	9	0	0	1	1	19	7	11	1	1	0	0	0	0	0	0	18.5
2	56	28.8	0	0	0	27	14	10	1	1	2	1	19	6	11	2	1	0	0	0	0	0	0	22.2
2	62.5	24.6	0	0	0	28	16	10	0	0	2	1	19	6	11	2	1	0	0	0	0	0	0	27.5
2	75.5	23.8	0	0	1	14	6	8	0	0	0	0	20	6	10	2	1	0	0	1	1	1	1	17.1
2	65.4	33.1	0	0	1	17	9	7	0	0	1	1	20	9	8	0	0	1	1	1	1	1	1	25.3
2	66.3	26.2	0	0	1	27	16	9	0	0	2	1	20	9	8	0	0	2	1	0	0	1	1	23.4
2	59.3	30.8	0	0	1	32	20	10	1	1	1	1	20	4	12	3	1	0	0	1	1	0	0	29
2	74.1	28	0	0	0	40	24	12	2	1	2	1	20	6	10	2	1	0	0	1	1	1	1	20.8
2	72.6	24.4	1	0	0	24	12	9	1	1	2	1	21	8	10	2	1	1	1	0	0	0	0	19.6
2	56.8	26.6	0	0	0	24	13	10	0	0	1	1	22	6	13	3	1	0	0	0	0	0	0	20.8
2	64.9	31.6	0	0	1	27	15	10	1	1	1	1	22	9	8	2	1	3	1	0	0	0	0	20.5
2	69.8	20.5	0	0	0	24	14	9	0	0	1	1	24	7	13	4	1	0	0	0	0	0	0	16.7
2	85.9	28.6	0	0	0	28	16	8	2	1	2	1	24	6	11	3	1	2	1	1	1	1	1	17.6
2	58.9	30.7	0	0	1	21	13	8	0	0	0	0	25	8	14	3	1	0	0	0	0	0	0	18.1
2	71.2	29.2	0	0	1	29	16	10	1	1	2	1	25	9	12	2	1	2	1	0	0	0	0	21.3
2	77	22.2	0	0	0	10	4	6	0	0	0	0	26	8	9	2	1	2	1	4	1	1	1	22.3
2	78.3	22.3	0	0	0	23	12	9	0	0	2	1	29	10	11	1	1	2	1	4	1	1	1	16.4
2	74.2	24.5	0	0	0	24	13	9	0	0	2	1	29	11	10	1	1	3	1	2	1	2	1	16.8
2	73.6	25	0	0	1	33	19	10	2	1	2	1	29	10	14	2	1	3	1	0	0	0	0	14.3
2	61.6	26.4	1	0	1	34	19	10	2	1	3	1	29	12	9	1	1	3	1	2	1	2	1	25.8
2	72.8	25.5	1	0	0	38	20	12	2	1	4	1	29	12	11	2	1	2	1	1	1	1	1	24.9
2	84.8	24.5	0	0	0	13	9	4	0	0	0	0	30	9	14	4	1	2	1	1	1	0	0	19.2
2	61.7	25	0	0	1	24	13	9	0	0	2	1	30	9	15	4	1	0	0	1	1	1	1	22.2
2	88	20.8	0	0	0	30	15	11	1	1	3	1	35	10	16	4	1	2	1	2	1	1	1	11.3
2	71.1	30.7	0	0	0	40	22	12	2	1	4	1	35	12	13	1	1	4	1	3	1	2	1	19.3
2	72.2	26	0	0	0	23	14	8	1	1	0	0	36	9	18	4	1	3	1	2	1	0	0	19.6
2	74.7	29.3	0	0	0	42	24	12	2	1	4	1	44	14	17	2	1	4	1	5	1	2	1	22.7
2	54.7	25.8	0	0	0	10	5	5	0	0	0	0	9	4	5	0	0	0	0	0	0	0	0	22.1
2	53.7	24.2	1	0	0	11	6	5	0	0	0	0	9	4	5	0	0	0	0	0	0	0	0	27.7
2	55.3	24.1	0	0	1	13	7	6	0	0	0	0	9	3	6	0	0	0	0	0	0	0	0	26.8
2	64.1	21.7	1	0	0	6	3	3	0	0	0	0	10	5	5	0	0	0	0	0	0	0	0	20.1
2	51.2	27.6	0	0	1	5	3	0	0	0	2	1	11	8	0	0	0	3	1	0	0	0	0	32.2
2	53.8	19.9	1	0	0	11	6	5	0	0	0	0	11	4	7	0	0	0	0	0	0	0	0	26.6
2	60.3	25.4	0	0	0	12	7	5	0	0	0	0	11	5	6	0	0	0	0	0	0	0	0	22.1
2	62.7	28.5	1	0	0	6	4	2	0	0	0	0	12	5	7	0	0	0	0	0	0	0	0	13.6
2	54.2	20.7	0	0	0	9	4	5	0	0	0	0	12	4	7	1	1	0	0	0	0	0	0	18.2
2	50.9	19.4	1	0	1	12	6	6	0	0	0	0	12	5	7	0	0	0	0	0	0	0	0	27.9
2	63.4	25.1	0	0	0	6	4	2	0	0	0	0	13	5	8	0	0	0	0	0	0	0	0	21.5
2	62.3	25.6	0	0	0	6	2	4	0	0	0	0	13	5	8	0	0	0	0	0	0	0	0	23.7
2	61.7	24.8	0	0	0	8	4	4	0	0	0	0	13	6	5	2	1	0	0	0	0	0	0	20.3
2	71.1	25.1	0	0	1	11	6	4	0	0	1	1	13	6	7	0	0	0	0	0	0	0	0	21.9
2	52.8	23.9	0	0	0	12	6	6	0	0	0	0	13	6	5	1	1	1	1	0	0	0	0	31.1
2	52.3	21.8	0	0	1	7	5	2	0	0	0	0	14	5	8	1	1	0	0	0	0	0	0	25.3
2	57.7	23.8	0	0	0	8	4	4	0	0	0	0	14	8	4	0	0	2	1	0	0	0	0	29.6
2	61.9	25.4	0	0	1	10	6	4	0	0	0	0	14	5	9	0	0	0	0	0	0	0	0	24.2
2	67.8	24.7	0	0	0	14	6	8	0	0	0	0	14	5	8	1	1	0	0	0	0	0	0	17.6
2	56.6	25.5	1	0	0	16	8	7	0	0	1	1	14	5	9	0	0	0	0	0	0	0	0	27.3
2	59.2	20.9	1	0	0	4	2	2	0	0	0	0	15	6	8	1	1	0	0	0	0	0	0	17.2
2	58.1	26	0	0	0	10	6	4	0	0	0	0	15	7	7	1	1	0	0	0	0	0	0	12.6
2	55.6	28.1	0	0	1	12	6	6	0	0	0	0	15	6	9	0	0	0	0	0	0	0	0	21.4
2	59.4	20.4	0	0	0	12	6	6	0	0	0	0	15	5	9	1	1	0	0	0	0	0	0	20.3
2	71	19.8	0	0	1	15	6	8	0	0	1	1	15	8	6	1	1	0	0	0	0	0	0	18.9
2	69.6	27.3	0	0	1	17	9	7	0	0	1	1	15	5	9	1	1	0	0	0	0	0	0	23.3
2	56.9	22.8	0	0	1	24	12	8	2	1	2	1	15	6	9	0	0	0	0	0	0	0	0	12.4
2	60.6	25	0	0	1	11	4	7	0	0	0	0	16	6	8	2	1	0	0	0	0	0	0	25.1
2	67.3	26.2	0	0	0	11	5	6	0	0	0	0	16	7	7	2	1	0	0	0	0	0	0	18.5
2	66.1	23.5	0	0	0	14	7	6	0	0	1	1	16	7	8	1	1	0	0	0	0	0	0	9.9
2	60	24.3	0	0	0	14	7	7	0	0	0	0	16	6	9	1	1	0	0	0	0	0	0	19
2	58.1	22.8	1	0	1	11	6	5	0	0	0	0	17	7	8	2	1	0	0	0	0	0	0	26.8
2	60.4	27.3	1	0	0	11	4	7	0	0	0	0	17	7	9	0	0	1	1	0	0	0	0	24.8
2	65.1	23.8	1	0	0	12	6	6	0	0	0	0	17	6	10	1	1	0	0	0	0	0	0	25.2
2	70.7	21.2	0	0	0	18	10	8	0	0	0	0	17	5	10	2	1	0	0	0	0	0	0	16.3
2	58.7	25	0	0	0	24	14	8	0	0	2	1	17	5	10	2	1	0	0	0	0	0	0	25.5
2	67.8	25.9	0	0	0	27	15	8	2	1	2	1	17	6	10	1	1	0	0	0	0	0	0	24.7
2	66.6	25.2	0	0	0	10	4	6	0	0	0	0	18	4	12	1	1	0	0	1	1	0	0	18.5
2	67.1	29.3	0	0	0	14	8	6	0	0	0	0	18	6	9	1	1	2	1	0	0	0	0	24
2	66.6	23.3	0	0	0	18	9	8	0	0	1	1	18	5	12	1	1	0	0	0	0	0	0	20.8
2	70.8	25.8	0	0	0	19	13	4	0	0	2	1	18	7	8	1	1	2	1	0	0	0	0	23.3
2	57.2	26.3	0	0	0	6	4	2	0	0	0	0	19	8	8	1	1	2	1	0	0	0	0	23.2
2	66.9	24.4	0	0	0	14	7	7	0	0	0	0	19	8	10	1	1	0	0	0	0	0	0	19.3
2	64.8	23.9	0	0	0	14	5	7	0	0	2	1	19	5	13	1	1	0	0	0	0	0	0	22.1
2	68.2	23.8	0	0	0	16	8	8	0	0	0	0	19	4	13	2	1	0	0	0	0	0	0	17.4
2	66.2	23.4	0	0	0	17	8	8	0	0	1	1	19	5	12	2	1	0	0	0	0	0	0	17.2
2	72.5	24.9	0	0	0	25	13	9	1	1	2	1	19	7	10	2	1	0	0	0	0	0	0	26.8
2	64	23.6	0	0	0	6	4	2	0	0	0	0	20	9	8	1	1	2	1	0	0	0	0	20.7
2	62.2	26.1	0	0	1	8	4	4	0	0	0	0	20	10	7	0	0	1	1	1	1	1	1	24
2	79.2	23.1	0	0	0	21	11	9	0	0	1	1	20	6	11	3	1	0	0	0	0	0	0	21.4
2	64.5	29.2	0	1	1	19	8	9	2	1	0	0	22	8	12	2	1	0	0	0	0	0	0	23.7
2	55.3	28.3	1	0	0	21	11	10	0	0	0	0	22	5	15	2	1	0	0	0	0	0	0	24.7
2	58.6	28.3	1	0	0	22	12	8	1	1	1	1	25	8	15	2	1	0	0	0	0	0	0	19.2
2	85.9	23.7	0	0	1	8	6	2	0	0	0	0	27	7	17	2	1	0	0	1	1	0	0	20.7
2	61.6	23.1	0	0	0	11	7	4	0	0	0	0	27	8	15	4	1	0	0	0	0	0	0	22.7
2	70.1	25.2	0	0	1	18	9	8	0	0	1	1	28	8	15	4	1	0	0	0	0	1	1	17.6
2	75.9	22.8	0	0	0	25	12	9	2	1	2	1	30	5	18	4	1	0	0	3	1	0	0	15.3
2	71.7	27.8	0	0	0	15	8	7	0	0	0	0	31	10	11	3	1	3	1	2	1	2	1	16.5
2	73.7	27.3	0	0	0	18	9	8	0	0	1	1	37	11	17	4	1	2	1	2	1	1	1	25.8
2	53.9	31.6	0	0	0	9	6	2	0	0	1	1	8	4	4	0	0	0	0	0	0	0	0	27.3
2	71.6	23.4	0	0	0	10	5	5	0	0	0	0	8	3	5	0	0	0	0	0	0	0	0	13.5
2	52.3	25.5	0	0	1	9	6	3	0	0	0	0	10	6	4	0	0	0	0	0	0	0	0	23.4
2	59.1	23.4	0	0	0	7	4	3	0	0	0	0	11	3	7	0	0	1	1	0	0	0	0	30.3
2	61.2	25.8	0	0	1	8	5	3	0	0	0	0	11	5	6	0	0	0	0	0	0	0	0	19.3
2	51.1	25.1	1	0	1	9	5	4	0	0	0	0	11	6	5	0	0	0	0	0	0	0	0	26.3
2	65.7	26.1	0	0	1	18	10	6	0	0	2	1	11	5	6	0	0	0	0	0	0	0	0	27.4
2	57.4	24.8	0	0	0	6	2	4	0	0	0	0	12	5	6	1	1	0	0	0	0	0	0	19
2	55.6	23.1	0	0	1	8	4	4	0	0	0	0	12	5	7	0	0	0	0	0	0	0	0	28.2
2	61.8	28.3	0	0	0	16	9	5	0	0	2	1	12	4	7	1	1	0	0	0	0	0	0	22.9
2	62.4	24.4	0	0	1	5	4	1	0	0	0	0	13	5	8	0	0	0	0	0	0	0	0	24
2	61.2	25.8	0	0	0	8	4	4	0	0	0	0	13	7	6	0	0	0	0	0	0	0	0	18.9
2	69.9	24	0	0	0	17	9	7	0	0	1	1	13	4	8	1	1	0	0	0	0	0	0	19.7
2	53.9	26.4	0	0	1	8	4	4	0	0	0	0	14	6	8	0	0	0	0	0	0	0	0	22.1
2	61	26.5	0	0	1	14	6	8	0	0	0	0	14	6	8	0	0	0	0	0	0	0	0	18.2
2	55.9	21.3	0	0	0	11	6	5	0	0	0	0	15	7	8	0	0	0	0	0	0	0	0	21.5
2	57.6	28.4	0	0	1	11	6	5	0	0	0	0	15	9	5	0	0	1	1	0	0	0	0	23.2
2	63.6	24.6	0	0	0	17	9	8	0	0	0	0	15	5	8	2	1	0	0	0	0	0	0	26.3
2	66.4	27.1	1	0	0	17	9	7	0	0	1	1	15	3	11	1	1	0	0	0	0	0	0	26.2
2	54.8	25.3	0	0	0	12	6	6	0	0	0	0	16	8	8	0	0	0	0	0	0	0	0	25.1
2	51.8	22.2	1	0	1	12	6	6	0	0	0	0	16	6	8	2	1	0	0	0	0	0	0	25.3
2	70.4	18.6	0	0	0	14	5	8	0	0	1	1	16	6	6	2	1	2	1	0	0	0	0	16.9
2	59.2	23.3	0	0	1	16	8	8	0	0	0	0	16	8	8	0	0	0	0	0	0	0	0	23
2	62.6	28.9	0	0	1	16	10	6	0	0	0	0	16	6	10	0	0	0	0	0	0	0	0	27.8
2	76.1	22	0	0	1	17	9	8	0	0	0	0	16	5	10	1	1	0	0	0	0	0	0	17.9
2	53.5	29.5	0	0	1	18	11	6	0	0	1	1	16	6	9	1	1	0	0	0	0	0	0	22.3
2	69	21.7	0	1	0	11	3	8	0	0	0	0	17	8	6	0	0	2	1	0	0	1	1	23
2	63	24.1	0	0	1	4	2	2	0	0	0	0	18	4	12	2	1	0	0	0	0	0	0	27.8
2	66.6	29.3	0	0	1	14	8	6	0	0	0	0	18	5	11	2	1	0	0	0	0	0	0	32.2
2	67.7	24.6	0	0	0	15	7	8	0	0	0	0	18	7	9	2	1	0	0	0	0	0	0	22.2
2	53.4	27.9	0	0	1	25	14	8	0	0	3	1	18	8	6	2	1	2	1	0	0	0	0	23.3
2	58	30.9	0	0	1	28	17	10	0	0	1	1	18	6	8	0	0	0	0	3	1	1	1	23.3
2	60	23	0	0	0	10	3	7	0	0	0	0	19	7	11	1	1	0	0	0	0	0	0	22.1
2	70.6	25.3	0	0	0	17	9	8	0	0	0	0	20	9	7	2	1	2	1	0	0	0	0	17.5
2	64.1	27.1	0	0	0	21	15	4	0	0	2	1	20	9	7	2	1	1	1	1	1	0	0	22.5
2	67.2	26.9	0	0	1	12	6	6	0	0	0	0	21	8	10	3	1	0	0	0	0	0	0	22.5
2	52.9	25	0	0	1	21	11	7	1	1	2	1	21	7	12	2	1	0	0	0	0	0	0	19.2
2	57.8	22.6	0	0	1	15	6	9	0	0	0	0	22	7	10	4	1	0	0	1	1	0	0	27.4
2	62.8	23.2	0	0	1	18	8	8	0	0	2	1	22	6	13	3	1	0	0	0	0	0	0	26
2	74.2	24.9	0	0	0	16	8	8	0	0	0	0	23	6	14	3	1	0	0	0	0	0	0	13.6
2	67.8	27.8	0	0	0	19	11	6	0	0	2	1	23	10	9	2	1	2	1	0	0	0	0	23.3
2	81	23	0	0	0	20	9	10	1	1	0	0	25	4	17	4	1	0	0	0	0	0	0	18.5
2	58.8	24.1	0	1	1	38	20	12	2	1	4	1	25	8	12	3	1	2	1	0	0	0	0	28.4
2	74.8	24.8	0	0	0	18	8	8	0	0	2	1	26	10	11	1	1	2	1	0	0	2	1	11.5
2	75.3	31.6	0	0	0	30	16	10	2	1	2	1	26	8	14	4	1	0	0	0	0	0	0	20.5
2	64.8	25.5	0	0	0	17	8	8	0	0	1	1	28	9	15	4	1	0	0	0	0	0	0	27.5
2	72.3	27.8	0	0	0	33	16	12	2	1	3	1	30	11	12	3	1	2	1	0	0	2	1	19
2	74.4	26.9	0	0	1	17	9	8	0	0	0	0	39	11	14	4	1	2	1	6	1	2	1	17.5
2	73.8	30.4	0	0	0	18	10	6	0	0	2	1	39	8	18	4	1	2	1	5	1	2	1	12.4
2	87.3	19.9	0	0	0	32	18	11	1	1	2	1	39	10	18	4	1	3	1	2	1	2	1	11.4
2	69.8	26.4	0	0	0	7	3	4	0	0	0	0	8	4	4	0	0	0	0	0	0	0	0	22.9
2	55.2	28.8	1	0	1	15	7	6	0	0	2	1	9	4	5	0	0	0	0	0	0	0	0	26.8
2	61.3	24.1	0	0	0	6	4	2	0	0	0	0	10	7	3	0	0	0	0	0	0	0	0	22.5
2	61	21	0	0	0	11	5	6	0	0	0	0	10	6	4	0	0	0	0	0	0	0	0	23.3
2	58.9	28.1	0	0	1	11	5	6	0	0	0	0	11	4	7	0	0	0	0	0	0	0	0	24.1
2	52.4	23.7	1	0	1	7	3	4	0	0	0	0	12	4	7	1	1	0	0	0	0	0	0	21.5
2	67.4	24	0	0	0	8	6	2	0	0	0	0	12	2	8	2	1	0	0	0	0	0	0	20
2	51.1	23.5	0	0	1	10	5	5	0	0	0	0	13	6	7	0	0	0	0	0	0	0	0	27.7
2	59.3	20.9	1	0	1	11	5	5	0	0	1	1	13	3	10	0	0	0	0	0	0	0	0	21.4
2	52.7	27.2	1	0	1	13	7	6	0	0	0	0	13	6	7	0	0	0	0	0	0	0	0	21.2
2	53.4	28.1	1	0	0	8	3	5	0	0	0	0	14	7	7	0	0	0	0	0	0	0	0	30.9
2	58.4	22.6	0	0	1	11	6	5	0	0	0	0	14	6	8	0	0	0	0	0	0	0	0	20.7
2	68.7	29.4	0	0	0	16	7	8	0	0	1	1	14	6	8	0	0	0	0	0	0	0	0	21.5
2	56.4	30.9	0	0	1	16	8	6	0	0	2	1	15	6	9	0	0	0	0	0	0	0	0	21.8
2	66.3	24	0	0	1	17	10	7	0	0	0	0	15	5	8	2	1	0	0	0	0	0	0	23.7
2	50.9	23.3	0	0	1	10	6	4	0	0	0	0	16	7	9	0	0	0	0	0	0	0	0	27.5
2	55.8	25.4	0	0	1	11	6	5	0	0	0	0	16	1	12	3	1	0	0	0	0	0	0	27.7
2	63.8	26.2	0	0	1	12	6	6	0	0	0	0	16	7	9	0	0	0	0	0	0	0	0	16.4
2	68.3	28.6	0	0	0	25	11	10	2	1	2	1	16	4	10	0	0	0	0	2	1	0	0	27.3
2	59	27.5	1	0	0	11	5	6	0	0	0	0	17	8	8	1	1	0	0	0	0	0	0	24.9
2	67.9	37.8	0	0	1	24	12	10	0	0	2	1	17	6	10	1	1	0	0	0	0	0	0	16.7
2	61.6	27	0	0	1	13	7	6	0	0	0	0	19	8	9	1	1	1	1	0	0	0	0	15.6
2	72.9	26.8	0	0	0	22	11	8	1	1	2	1	19	5	12	2	1	0	0	0	0	0	0	21.3
2	71.9	24.2	0	0	1	23	13	8	0	0	2	1	20	7	10	2	1	1	1	0	0	0	0	21
2	60.8	25.1	0	0	0	7	4	3	0	0	0	0	21	1	16	4	1	0	0	0	0	0	0	26.4
2	58.2	27.2	1	0	0	26	16	8	1	1	1	1	21	7	10	4	1	0	0	0	0	0	0	21.1
2	66.6	21.4	0	0	0	27	15	9	0	0	3	1	22	5	15	2	1	0	0	0	0	0	0	17.5
2	74.8	27.1	0	0	0	28	14	11	1	1	2	1	23	9	11	2	1	1	1	0	0	0	0	25.1
2	76.7	27.8	0	0	0	34	18	12	2	1	2	1	23	9	12	2	1	0	0	0	0	0	0	17.8
2	75.8	26	0	0	0	11	7	4	0	0	0	0	26	4	16	4	1	0	0	2	1	0	0	15
2	61.8	25.3	1	0	0	13	9	4	0	0	0	0	27	6	17	4	1	0	0	0	0	0	0	29.3
2	79.6	24.5	0	0	1	36	20	12	2	1	2	1	27	5	14	4	1	0	0	4	1	0	0	15
2	77	24.5	0	0	1	17	7	8	0	0	2	1	28	13	8	2	1	5	1	0	0	0	0	14.4
2	77	22	0	0	0	31	17	10	2	1	2	1	28	8	11	3	1	3	1	2	1	1	1	20.8
2	72.6	28.2	0	0	0	41	24	12	2	1	3	1	28	9	13	4	1	2	1	0	0	0	0	19.3
2	68.8	29.2	0	0	1	31	16	11	2	1	2	1	30	9	14	3	1	2	1	1	1	1	1	11.9
2	70.3	23	0	0	1	16	8	8	0	0	0	0	33	9	15	2	1	4	1	2	1	1	1	25.8
2	59.5	24.8	0	0	1	9	4	5	0	0	0	0	9	6	3	0	0	0	0	0	0	0	0	20.5
2	67.9	25.8	0	0	0	12	6	6	0	0	0	0	9	3	6	0	0	0	0	0	0	0	0	22.5
2	57.3	21.4	0	0	1	8	6	2	0	0	0	0	10	3	7	0	0	0	0	0	0	0	0	25.9
2	55.3	29	0	0	0	11	7	4	0	0	0	0	10	6	4	0	0	0	0	0	0	0	0	27.8
2	65.3	19	0	0	0	6	4	2	0	0	0	0	11	5	6	0	0	0	0	0	0	0	0	18.8
2	60.9	22.1	1	0	0	10	4	6	0	0	0	0	11	5	6	0	0	0	0	0	0	0	0	22.1
2	56.2	21.6	1	0	1	6	2	4	0	0	0	0	12	5	7	0	0	0	0	0	0	0	0	20.7
2	56.2	22.9	0	0	1	7	3	4	0	0	0	0	12	6	6	0	0	0	0	0	0	0	0	27.3
2	52.7	21.9	1	0	0	7	3	4	0	0	0	0	12	3	9	0	0	0	0	0	0	0	0	20
2	50.3	27.3	0	0	1	8	4	4	0	0	0	0	12	5	7	0	0	0	0	0	0	0	0	29.2
2	57.3	24	1	0	0	9	4	5	0	0	0	0	12	5	7	0	0	0	0	0	0	0	0	21.9
2	55.5	19.3	0	0	0	10	4	6	0	0	0	0	12	4	6	2	1	0	0	0	0	0	0	11.8
2	51	27.6	0	0	0	10	5	5	0	0	0	0	12	7	5	0	0	0	0	0	0	0	0	16.7
2	50.5	23.8	0	0	0	11	7	4	0	0	0	0	12	5	7	0	0	0	0	0	0	0	0	21.8
2	52.8	23.4	1	0	0	17	10	6	0	0	1	1	12	5	7	0	0	0	0	0	0	0	0	23.3
2	54.9	24.4	0	0	0	11	5	6	0	0	0	0	13	5	8	0	0	0	0	0	0	0	0	23.2
2	61.6	28.3	0	0	0	12	4	8	0	0	0	0	13	3	10	0	0	0	0	0	0	0	0	17.2
2	51.2	26.9	0	0	0	10	6	4	0	0	0	0	14	7	7	0	0	0	0	0	0	0	0	26
2	54.2	26.6	0	0	1	13	6	5	0	0	2	1	14	7	7	0	0	0	0	0	0	0	0	28.9
2	54	26.9	1	0	0	14	8	5	0	0	1	1	14	6	8	0	0	0	0	0	0	0	0	15.7
2	67	23.7	1	0	0	8	4	4	0	0	0	0	15	3	10	2	1	0	0	0	0	0	0	16.7
2	51.7	30.2	0	0	0	14	7	7	0	0	0	0	15	7	6	2	1	0	0	0	0	0	0	31.4
2	62.3	29.9	1	0	0	9	5	4	0	0	0	0	16	7	8	0	0	1	1	0	0	0	0	24.7
2	68.6	27.9	0	0	1	10	7	3	0	0	0	0	16	8	2	2	1	3	1	1	1	0	0	23.4
2	63.5	26.3	0	0	1	12	6	6	0	0	0	0	17	7	9	1	1	0	0	0	0	0	0	27.5
2	58.8	28.6	0	0	1	13	8	5	0	0	0	0	17	7	9	1	1	0	0	0	0	0	0	18.5
2	70.9	27.5	0	0	0	25	14	9	0	0	2	1	17	6	10	1	1	0	0	0	0	0	0	17.8
2	69.2	26.8	0	0	0	15	7	6	0	0	2	1	18	4	10	4	1	0	0	0	0	0	0	19.7
2	64.3	30.3	0	0	0	17	9	7	0	0	1	1	18	7	10	1	1	0	0	0	0	0	0	21.8
2	68	22.1	0	0	1	18	8	8	0	0	2	1	18	6	9	3	1	0	0	0	0	0	0	18.9
2	57.1	29.7	0	0	0	18	10	7	0	0	1	1	18	8	8	2	1	0	0	0	0	0	0	24.2
2	81.7	22.2	0	0	1	20	10	7	1	1	2	1	18	2	14	2	1	0	0	0	0	0	0	24.8
2	60.1	22	0	0	0	9	3	6	0	0	0	0	19	7	10	2	1	0	0	0	0	0	0	20.8
2	68.9	22	0	0	1	16	7	9	0	0	0	0	19	4	12	1	1	0	0	2	1	0	0	17.5
2	59.3	23.6	0	1	0	17	9	8	0	0	0	0	19	7	10	1	1	1	1	0	0	0	0	24.2
2	66.9	26.8	0	0	1	15	8	7	0	0	0	0	20	6	11	3	1	0	0	0	0	0	0	12.4
2	72.1	22.1	1	0	0	20	9	9	0	0	2	1	20	7	10	2	1	0	0	1	1	0	0	17.5
2	51.4	22.4	0	0	0	18	9	7	0	0	2	1	21	3	14	2	1	0	0	2	1	0	0	22.3
2	79.8	25.4	0	0	1	13	4	9	0	0	0	0	25	4	16	4	1	0	0	1	1	0	0	19.3
2	71.9	20.8	0	0	0	25	14	10	0	0	1	1	25	9	12	2	1	2	1	0	0	0	0	16.9
2	65.4	26.6	0	0	0	18	11	5	0	0	2	1	26	4	18	4	1	0	0	0	0	0	0	17.9
2	65.3	26	0	0	1	16	8	8	0	0	0	0	27	7	15	4	1	0	0	1	1	0	0	27.9
2	67.3	23.1	1	0	0	20	10	8	2	1	0	0	28	11	14	2	1	1	1	0	0	0	0	25.8
2	72.7	23.9	0	0	0	20	8	10	0	0	2	1	37	12	16	4	1	3	1	1	1	1	1	15.4
2	53.9	33.9	0	0	1	15	8	5	0	0	2	1	9	5	4	0	0	0	0	0	0	0	0	14.6
2	53	26.1	0	0	0	11	6	5	0	0	0	0	11	6	5	0	0	0	0	0	0	0	0	15.6
2	59.2	25.3	0	0	1	13	7	5	0	0	1	1	11	6	5	0	0	0	0	0	0	0	0	27.2
2	65.9	28.2	0	0	0	11	5	6	0	0	0	0	12	4	8	0	0	0	0	0	0	0	0	31.4
2	62.5	30.6	0	0	0	15	7	8	0	0	0	0	12	5	6	1	1	0	0	0	0	0	0	29.3
2	69.6	27.9	1	0	0	23	13	9	0	0	1	1	12	4	8	0	0	0	0	0	0	0	0	21.8
2	52.5	27.6	0	0	0	14	7	6	0	0	1	1	13	6	7	0	0	0	0	0	0	0	0	21.2
2	60.7	24.8	0	0	0	11	5	6	0	0	0	0	15	6	7	2	1	0	0	0	0	0	0	23.4
2	63.9	24.7	1	0	0	13	7	6	0	0	0	0	15	7	8	0	0	0	0	0	0	0	0	25.9
2	67.3	24.2	0	0	0	16	8	7	0	0	1	1	16	6	9	1	1	0	0	0	0	0	0	21.4
2	54.3	30.6	0	0	0	13	7	6	0	0	0	0	17	8	8	1	1	0	0	0	0	0	0	26.3
2	57	24.5	1	0	0	17	9	6	0	0	2	1	17	8	7	2	1	0	0	0	0	0	0	23
2	67.2	25.4	0	0	0	12	5	7	0	0	0	0	18	5	11	2	1	0	0	0	0	0	0	19.2
2	67.1	25	1	0	0	16	10	6	0	0	0	0	19	7	10	2	1	0	0	0	0	0	0	18.3
2	64	20.5	0	0	0	14	7	7	0	0	0	0	20	5	11	4	1	0	0	0	0	0	0	17.8
2	63.5	28.5	0	0	1	24	13	10	0	0	1	1	22	6	14	2	1	0	0	0	0	0	0	13.5
2	70.2	28.4	0	0	1	21	11	8	1	1	1	1	23	10	10	2	1	1	1	0	0	0	0	25.9
2	70.2	26.4	0	0	0	15	8	5	0	0	2	1	24	7	13	2	1	1	1	1	1	0	0	25.5
2	71.9	29.6	0	0	0	20	9	9	0	0	2	1	25	8	13	3	1	0	0	1	1	0	0	13.5
2	64.6	25.2	0	0	0	27	14	9	2	1	2	1	25	7	12	2	1	2	1	1	1	1	1	16.4
2	66.8	26	0	0	1	26	14	10	0	0	2	1	36	11	15	3	1	2	1	4	1	1	1	27
2	50.8	22.5	1	0	1	11	6	5	0	0	0	0	10	5	5	0	0	0	0	0	0	0	0	21.9
2	54.2	24.6	0	0	1	11	6	5	0	0	0	0	12	7	5	0	0	0	0	0	0	0	0	21.2
2	72.3	23	0	0	0	13	7	6	0	0	0	0	12	6	6	0	0	0	0	0	0	0	0	21.6
2	52.4	26	0	0	1	16	9	6	0	0	1	1	13	6	6	1	1	0	0	0	0	0	0	28.8
2	67.4	22.5	0	0	1	19	12	6	0	0	1	1	14	4	8	2	1	0	0	0	0	0	0	27.3
2	61	23.2	0	0	1	11	6	5	0	0	0	0	16	2	13	1	1	0	0	0	0	0	0	18.5
2	58.4	30	0	0	0	22	12	6	1	1	3	1	16	4	10	1	1	1	1	0	0	0	0	24.1
2	60.3	29.5	0	0	0	8	4	4	0	0	0	0	17	7	9	1	1	0	0	0	0	0	0	17.8
2	70.6	21.7	0	0	0	9	5	4	0	0	0	0	17	8	8	1	1	0	0	0	0	0	0	18.5
2	52.2	31.2	0	0	0	10	5	5	0	0	0	0	18	7	10	1	1	0	0	0	0	0	0	21.2
2	71.8	28.4	0	0	1	28	14	11	1	1	2	1	19	7	10	2	1	0	0	0	0	0	0	19.6
2	73.8	27.4	0	0	1	22	12	10	0	0	0	0	21	7	10	2	1	0	0	2	1	0	0	22.7
2	61.8	27.4	0	0	0	28	16	10	1	1	1	1	23	7	14	2	1	0	0	0	0	0	0	16.1
2	88.5	19.5	0	0	0	19	8	10	0	0	1	1	24	6	14	4	1	0	0	0	0	0	0	14.9
2	58.4	17.5	0	0	0	19	9	8	0	0	2	1	27	12	10	3	1	2	1	0	0	0	0	14
2	74.4	22.7	0	0	0	23	12	10	0	0	1	1	33	12	11	2	1	2	1	4	1	2	1	11.4
2	51.2	24.1	0	0	0	10	5	4	0	0	1	1	3	3	0	0	0	0	0	0	0	0	0	24.8
2	52.7	23.5	0	1	0	5	4	1	0	0	0	0	7	3	3	0	0	0	0	0	0	1	1	22.7
2	68.7	28.9	0	0	1	14	6	8	0	0	0	0	16	7	8	1	1	0	0	0	0	0	0	14.6
2	58.8	28	0	0	0	23	12	7	2	1	2	1	17	7	9	0	0	1	1	0	0	0	0	25.8
2	61.3	28.1	1	0	0	19	11	7	0	0	1	1	18	8	9	1	1	0	0	0	0	0	0	23.2
2	75.1	22.9	0	0	0	16	7	8	0	0	1	1	19	6	11	2	1	0	0	0	0	0	0	24.1
2	63	27.8	0	0	1	18	10	7	0	0	1	1	20	8	11	1	1	0	0	0	0	0	0	20.5
2	59.9	30.4	0	0	0	19	9	8	0	0	2	1	20	5	13	2	1	0	0	0	0	0	0	20.1
2	73.5	23.7	0	0	1	13	7	6	0	0	0	0	21	8	10	1	1	2	1	0	0	0	0	23
2	73	30.2	1	0	1	19	9	8	0	0	2	1	21	8	11	2	1	0	0	0	0	0	0	15.3
2	70.9	24.5	0	0	0	16	8	8	0	0	0	0	22	7	13	2	1	0	0	0	0	0	0	16.9
[truncated: 252 more rows]
